# Supplementary material for: Melanopic irradiance defines the impact of evening display light on sleep latency, melatonin and alertness
Source: Commun Biol. 2023 Mar 1;6:228. doi: 10.1038/s42003-023-04598-4 (PMC9974389; doi:10.1038/s42003-023-04598-4)
Supplement: Supplementary file 3 — Supplementary Data [file 42003_2023_4598_MOESM3_ESM.xlsx]

## Sheet: Radiance
Light Condition	LM_1	LM_2	LM_3	LM_4	HM_1	HM_2	HM_3	HM_4
Wavelength [nm]	Le [W/(sr*sqm*nm)]	Le [W/(sr*sqm*nm)]	Le [W/(sr*sqm*nm)]	Le [W/(sr*sqm*nm)]	Le [W/(sr*sqm*nm)]	Le [W/(sr*sqm*nm)]	Le [W/(sr*sqm*nm)]	Le [W/(sr*sqm*nm)]
380	6.04971e-06	1.05751e-05	2.35369e-05	5.6851e-08	5.64686e-07	1.08977e-05	0	0
381	4.47496e-06	7.82371e-06	1.60155e-05	5.2733e-06	2.36376e-07	4.7937e-06	1.2479e-05	3.30615e-05
382	3.41078e-06	6.14044e-06	1.19167e-05	9.63808e-06	0	4.70983e-07	1.80216e-05	5.15887e-05
383	3.65653e-06	6.98091e-06	1.62059e-05	1.26049e-05	0	1.43528e-07	5.49191e-06	3.40889e-05
384	3.8099e-06	6.81544e-06	1.77368e-05	1.56973e-05	0	0	9.06181e-06	2.3987e-05
385	3.89285e-06	6.05001e-06	1.72892e-05	1.84201e-05	0	0	2.25511e-05	2.04727e-05
386	2.08582e-06	4.8602e-06	1.10879e-05	1.55955e-05	0	6.57735e-06	8.93618e-06	1.24683e-05
387	1.19257e-06	4.08856e-06	8.08412e-06	1.48622e-05	3.21992e-07	9.19379e-06	9.51238e-08	6.66672e-06
388	1.96902e-06	3.63025e-06	1.07625e-05	1.90389e-05	1.59963e-06	3.65216e-06	4.72566e-07	1.88825e-06
389	2.30579e-06	4.34538e-06	9.29944e-06	1.80323e-05	2.24015e-06	2.81087e-06	4.19399e-07	4.42462e-07
390	2.3554e-06	5.97877e-06	4.65451e-06	1.31187e-05	2.48374e-06	5.27716e-06	4.74587e-08	1.25277e-06
391	2.18892e-06	5.26554e-06	7.60627e-06	1.5423e-05	2.48787e-06	4.16708e-06	0	6.42827e-07
392	2.27442e-06	4.24428e-06	1.06731e-05	1.73658e-05	2.38991e-06	3.01292e-06	7.03627e-08	0
393	3.34246e-06	3.40405e-06	1.01178e-05	1.42885e-05	2.06578e-06	3.58874e-06	3.81477e-07	0
394	2.64375e-06	3.1435e-06	8.92441e-06	1.33029e-05	1.5735e-06	3.39859e-06	3.30305e-07	3.23437e-07
395	7.91817e-07	3.27824e-06	7.34717e-06	1.37464e-05	9.84506e-07	2.70698e-06	3.98896e-08	8.53091e-07
396	1.38436e-06	3.55556e-06	8.96491e-06	1.57997e-05	7.89031e-07	2.04437e-06	0	6.34631e-06
397	2.16198e-06	3.8883e-06	1.07136e-05	1.75856e-05	6.83538e-07	1.63572e-06	4.1039e-08	1.02244e-05
398	2.10871e-06	4.41549e-06	1.09468e-05	1.71425e-05	6.84145e-07	2.31812e-06	2.8233e-07	3.43494e-06
399	2.71767e-06	4.71568e-06	1.11485e-05	2.10943e-05	1.07013e-06	2.23145e-06	2.80133e-07	5.59782e-06
400	3.94337e-06	4.78525e-06	1.13216e-05	2.91469e-05	1.81286e-06	1.40345e-06	4.14962e-08	1.63672e-05
401	3.30757e-06	5.73843e-06	1.32122e-05	3.29647e-05	1.46413e-06	3.02533e-06	2.47934e-06	1.68865e-05
402	2.80572e-06	7.11098e-06	1.58427e-05	3.70447e-05	1.02769e-06	4.35879e-06	4.38936e-06	1.53189e-05
403	4.68847e-06	1.02266e-05	2.14432e-05	4.84517e-05	1.09141e-06	2.21701e-06	1.64697e-06	1.32056e-05
404	6.09616e-06	1.33429e-05	2.8834e-05	6.51706e-05	8.00823e-07	1.48885e-06	3.09141e-07	1.07499e-05
405	7.10482e-06	1.66361e-05	3.84499e-05	8.81943e-05	1.34227e-07	2.13749e-06	3.02649e-07	7.78277e-06
406	9.51933e-06	2.21668e-05	5.19198e-05	0.000118501	4.82662e-07	3.07088e-06	1.58467e-07	6.25124e-06
407	1.249e-05	2.86909e-05	6.75904e-05	0.000153222	9.451e-07	3.74742e-06	0	5.16352e-06
408	1.6826e-05	3.81119e-05	9.16857e-05	0.00020553	3.34893e-07	1.95743e-06	0	4.7306e-06
409	2.21053e-05	5.01176e-05	0.000120464	0.000270808	5.25224e-07	1.03846e-06	0	4.61702e-06
410	2.84494e-05	6.50722e-05	0.000154497	0.000350821	1.67356e-06	1.17732e-06	0	4.88919e-06
411	3.73985e-05	8.46122e-05	0.000202702	0.000452299	1.30849e-06	1.13428e-06	0	8.82494e-06
412	4.73561e-05	0.000106228	0.000256057	0.000563517	6.78908e-07	1.23253e-06	1.55429e-08	1.32348e-05
413	6.12014e-05	0.000138184	0.000327158	0.000724754	1.6429e-06	3.21597e-06	1.83504e-07	1.26098e-05
414	7.7152e-05	0.000175371	0.000408938	0.000904965	2.04002e-06	3.90244e-06	5.67096e-07	1.26023e-05
415	9.60661e-05	0.000219926	0.000505746	0.00111179	1.62695e-06	2.73583e-06	1.2575e-06	1.3476e-05
416	0.000120393	0.000275521	0.000638814	0.00137531	1.79804e-06	2.50462e-06	2.59736e-06	1.23764e-05
417	0.000147605	0.000337259	0.000788708	0.00166839	2.1367e-06	2.48716e-06	4.03988e-06	1.02544e-05
418	0.000185993	0.000424802	0.000982279	0.00206907	1.94791e-06	9.352e-07	3.68293e-06	3.85575e-06
419	0.000230289	0.0005251	0.00120799	0.00252981	1.64521e-06	3.842e-07	4.07706e-06	3.2457e-06
420	0.000283693	0.000645075	0.00148322	0.00308316	1.16802e-06	1.35412e-06	5.61466e-06	1.14395e-05
421	0.000353216	0.000799316	0.0018385	0.00376428	1.11374e-06	2.0325e-06	5.7965e-06	1.56046e-05
422	0.000430139	0.000969779	0.00223004	0.00450351	1.252e-06	2.58136e-06	5.5745e-06	1.81372e-05
423	0.000529074	0.00119698	0.00271992	0.00540123	1.99315e-06	2.76169e-06	7.86326e-06	1.90102e-05
424	0.000636845	0.00143852	0.00323812	0.00633974	2.24682e-06	2.96998e-06	8.61266e-06	2.01424e-05
425	0.000758231	0.00170119	0.00379754	0.00733499	1.66173e-06	3.22361e-06	6.71457e-06	2.17053e-05
426	0.000885336	0.00196774	0.00434087	0.00834066	1.61984e-06	3.83205e-06	4.45118e-06	1.7761e-05
427	0.00101532	0.0022366	0.004878	0.00935208	1.82224e-06	4.57555e-06	2.11211e-06	1.17977e-05
428	0.00111999	0.00244615	0.00528051	0.0100989	2.28599e-06	4.28701e-06	4.01442e-06	2.34288e-05
429	0.00120376	0.00260994	0.0055823	0.0106816	2.64776e-06	4.31105e-06	6.4788e-06	3.16507e-05
430	0.00125055	0.00269261	0.00570498	0.0109729	2.82932e-06	4.8961e-06	9.97566e-06	3.38211e-05
431	0.00125996	0.00269526	0.00567927	0.0109977	2.9133e-06	5.08551e-06	1.21298e-05	3.17928e-05
432	0.00125143	0.00265941	0.0055817	0.010894	2.953e-06	5.09465e-06	1.3673e-05	2.78e-05
433	0.00117223	0.00249144	0.00522456	0.0103174	3.50068e-06	6.95936e-06	1.60952e-05	3.78214e-05
434	0.00108753	0.00231247	0.00484881	0.00968694	3.82154e-06	8.12759e-06	1.80544e-05	4.56938e-05
435	0.000989821	0.00210731	0.00442697	0.00893376	3.69483e-06	7.92629e-06	1.91224e-05	4.94181e-05
436	0.000893733	0.00190201	0.00401097	0.00817247	4.06315e-06	7.95846e-06	2.14179e-05	6.09296e-05
437	0.000799841	0.00169956	0.00360391	0.00741806	4.68106e-06	8.1112e-06	2.43169e-05	7.62947e-05
438	0.000726573	0.00155104	0.00329178	0.00679565	5.83295e-06	1.09199e-05	2.90874e-05	8.3246e-05
439	0.000662858	0.00142046	0.00301782	0.00624206	6.92947e-06	1.39617e-05	3.52717e-05	9.39539e-05
440	0.000614737	0.00131787	0.00280442	0.00579531	7.94228e-06	1.75493e-05	4.46766e-05	0.000113407
441	0.000575722	0.0012293	0.00261903	0.00539952	9.81721e-06	2.22362e-05	5.25721e-05	0.000138707
442	0.000542311	0.0011498	0.00245189	0.00503779	1.21473e-05	2.74829e-05	5.95791e-05	0.000166988
443	0.00050751	0.00108098	0.00229575	0.00470757	1.35056e-05	3.19998e-05	7.43801e-05	0.000193983
444	0.000470804	0.0010071	0.00212806	0.00436002	1.53669e-05	3.72192e-05	9.08635e-05	0.000227399
445	0.000429114	0.000919044	0.00192929	0.00396306	1.85343e-05	4.42384e-05	0.000110872	0.000276628
446	0.00038681	0.000828361	0.00173366	0.0035846	2.16383e-05	5.24355e-05	0.000130822	0.000329705
447	0.000344614	0.000737126	0.00154211	0.00322152	2.46777e-05	6.12671e-05	0.000150564	0.000384625
448	0.000304275	0.000646421	0.00135831	0.00285836	2.96556e-05	7.24899e-05	0.00017828	0.000449001
449	0.000265531	0.000561658	0.00118546	0.00251294	3.54721e-05	8.50807e-05	0.000208355	0.000521812
450	0.000229565	0.000489608	0.00103465	0.00220337	4.32252e-05	0.000100994	0.000243781	0.000615748
451	0.00019992	0.000427248	0.000908767	0.00193704	5.0982e-05	0.000119305	0.00028847	0.000726456
452	0.000174554	0.00037168	0.000799889	0.00170086	5.86609e-05	0.000138895	0.000338373	0.000846297
453	0.000154692	0.000331684	0.000713268	0.00152568	7.05728e-05	0.000165531	0.000398829	0.000992985
454	0.000137534	0.000295996	0.000635968	0.00136677	8.28921e-05	0.000193738	0.00046473	0.0011508
455	0.000125533	0.000266575	0.000574513	0.00122943	9.61525e-05	0.000226382	0.000547053	0.0013423
456	0.000114695	0.000242717	0.000522051	0.00110981	0.000112363	0.000264995	0.000641113	0.00156238
457	0.00010469	0.000222748	0.000475921	0.00100272	0.000130572	0.000307643	0.000743082	0.00180174
458	9.55107e-05	0.000202528	0.00043178	0.000906527	0.000153735	0.000361059	0.000867523	0.0021039
459	8.65194e-05	0.000182643	0.000389657	0.000815503	0.000178521	0.000419862	0.00100453	0.00242724
460	7.78721e-05	0.000163848	0.000353131	0.000737243	0.000206713	0.000491698	0.00117269	0.00279551
461	6.93035e-05	0.000146335	0.000315215	0.000661742	0.000240101	0.000572431	0.00136995	0.00322452
462	6.09094e-05	0.000129982	0.00027682	0.00058925	0.000276653	0.000658185	0.00158478	0.00368984
463	5.4165e-05	0.000115483	0.000245479	0.000526804	0.000327212	0.000774699	0.0018495	0.00427981
464	4.79397e-05	0.000101998	0.000216487	0.000469497	0.000381265	0.000900997	0.00213484	0.00490679
465	4.24109e-05	9.02443e-05	0.000190735	0.000421417	0.00044423	0.0010539	0.00248195	0.00563806
466	3.75884e-05	8.03506e-05	0.000169625	0.000379069	0.000519578	0.00123299	0.00287075	0.00643248
467	3.32946e-05	7.18507e-05	0.000151993	0.000341015	0.000604255	0.00143182	0.00329102	0.00727468
468	2.98406e-05	6.5554e-05	0.000138816	0.000310747	0.000706904	0.00166053	0.00380221	0.00825554
469	2.67548e-05	5.97445e-05	0.00012677	0.000282934	0.000817458	0.0019046	0.00433831	0.00928271
470	2.47033e-05	5.48565e-05	0.000117127	0.00026119	0.000947107	0.00218743	0.00491624	0.0104003
471	2.27483e-05	5.04829e-05	0.000108703	0.000243648	0.00108768	0.00249108	0.00552251	0.0115341
472	2.08451e-05	4.64878e-05	0.00010121	0.00022951	0.00124029	0.00281831	0.00616421	0.0127018
473	2.01131e-05	4.3778e-05	9.59685e-05	0.000216706	0.00139324	0.00313119	0.00675564	0.013727
474	1.93754e-05	4.11269e-05	9.04615e-05	0.000204419	0.00155073	0.00344878	0.0073487	0.0147422
475	1.81164e-05	3.85152e-05	8.37035e-05	0.000195934	0.00170345	0.00374763	0.00789267	0.0156575
476	1.66597e-05	3.58214e-05	7.81516e-05	0.000190926	0.00184191	0.00401234	0.00835475	0.0164324
477	1.50207e-05	3.30535e-05	7.37207e-05	0.000189142	0.00196709	0.0042453	0.00874076	0.017077
478	1.38838e-05	2.95791e-05	7.0041e-05	0.000182582	0.00204629	0.00438514	0.00895725	0.0173787
479	1.28152e-05	2.64571e-05	6.6115e-05	0.000175144	0.00210835	0.0044875	0.00910018	0.0175536
480	1.18476e-05	2.55105e-05	6.12502e-05	0.000168017	0.00212559	0.0044908	0.00904705	0.0174299
481	1.09563e-05	2.43301e-05	5.66142e-05	0.000162949	0.0021101	0.00442938	0.00889671	0.0171379
482	1.01476e-05	2.29758e-05	5.22644e-05	0.000159765	0.00206749	0.00431489	0.00866822	0.0167114
483	9.29093e-06	2.05365e-05	5.08949e-05	0.000159106	0.00199141	0.00414743	0.00835904	0.0162292
484	8.53213e-06	1.83901e-05	4.99343e-05	0.000160061	0.00190927	0.00397056	0.00803488	0.0157225
485	8.06737e-06	1.76622e-05	4.86752e-05	0.000165458	0.00181206	0.00376437	0.00765531	0.015083
486	7.69186e-06	1.70529e-05	4.84279e-05	0.000171458	0.0017164	0.00357288	0.00730366	0.0145251
487	7.39275e-06	1.65476e-05	4.89893e-05	0.000177882	0.00162345	0.00339599	0.00697967	0.014041
488	7.21061e-06	1.62268e-05	4.81297e-05	0.000186881	0.00154268	0.00324119	0.00671122	0.0136702
489	7.02392e-06	1.62741e-05	4.79468e-05	0.000197461	0.00146953	0.00310126	0.00647595	0.0133518
490	6.70769e-06	1.75724e-05	5.09624e-05	0.000214026	0.00140212	0.0029735	0.0062789	0.013083
491	6.68684e-06	1.83564e-05	5.42035e-05	0.000231073	0.00133788	0.00285795	0.00609422	0.0128535
492	6.91227e-06	1.87152e-05	5.7655e-05	0.000248641	0.00127566	0.00275144	0.0059179	0.012654
493	6.85856e-06	1.87912e-05	6.17036e-05	0.000273089	0.00123456	0.00267132	0.00579624	0.0124909
494	6.83301e-06	1.90239e-05	6.60581e-05	0.000298851	0.00119599	0.00259603	0.00567556	0.0123328
495	7.11126e-06	2.0101e-05	7.12165e-05	0.000325059	0.00115539	0.00252618	0.00552732	0.012178
496	7.28736e-06	2.17871e-05	7.62326e-05	0.00035315	0.00111482	0.00244372	0.00538297	0.0119634
497	7.36887e-06	2.40711e-05	8.11839e-05	0.000383417	0.00107342	0.00234761	0.00523904	0.0116869
498	8.03789e-06	2.55387e-05	8.784e-05	0.000425316	0.00103349	0.00226844	0.00509675	0.0114102
499	8.74203e-06	2.68988e-05	9.53294e-05	0.000468799	0.000991208	0.00218903	0.00494631	0.0111073
500	9.10909e-06	2.82341e-05	0.000104388	0.000506147	0.000944107	0.00210894	0.00478383	0.0107423
501	9.72821e-06	3.08812e-05	0.000114286	0.000549798	0.000903324	0.00202552	0.00460955	0.0103516
502	1.0576e-05	3.47219e-05	0.000124917	0.000599066	0.000868355	0.00193904	0.00442445	0.00993731
503	1.14047e-05	3.81623e-05	0.0001398	0.00065659	0.00083053	0.00185505	0.00423351	0.00951028
504	1.23134e-05	4.16232e-05	0.000155457	0.000716573	0.000792976	0.0017729	0.00404532	0.0090653
505	1.35471e-05	4.53996e-05	0.000171462	0.000780879	0.000758472	0.00169699	0.00387267	0.00855954
506	1.45886e-05	4.99795e-05	0.000188288	0.000854224	0.000724373	0.00162462	0.00368933	0.00808777
507	1.54583e-05	5.51995e-05	0.000205661	0.000934585	0.000691009	0.00155608	0.00349904	0.00765005
508	1.71185e-05	6.10817e-05	0.000232195	0.00103638	0.000662145	0.00148253	0.00331148	0.00718742
509	1.89957e-05	6.72879e-05	0.000259873	0.00114295	0.000633865	0.00140885	0.00312783	0.00672931
510	2.13001e-05	7.44994e-05	0.000287422	0.00125823	0.000604477	0.00133535	0.00295242	0.00628981
511	2.34e-05	8.29263e-05	0.000318125	0.0013786	0.000573093	0.00125876	0.00277458	0.0058594
512	2.53454e-05	9.24503e-05	0.000351752	0.00150433	0.000539842	0.00117908	0.00259359	0.00543393
513	2.86077e-05	0.000103632	0.000393611	0.00164736	0.000508106	0.00110691	0.00241603	0.00506375
514	3.20805e-05	0.000115674	0.000437841	0.00179788	0.000475941	0.00103298	0.00223942	0.00470111
515	3.54755e-05	0.000129487	0.000484454	0.00196021	0.000443387	0.000953052	0.00207563	0.00436049
516	3.91371e-05	0.000143073	0.000535649	0.00213565	0.000410388	0.000880362	0.00191904	0.00403998
517	4.30334e-05	0.000156503	0.00059085	0.00232263	0.000376913	0.000813568	0.00176807	0.00373549
518	4.76909e-05	0.000173047	0.000658071	0.00252795	0.000347063	0.000751849	0.00163047	0.0034563
519	5.2729e-05	0.000191364	0.000728341	0.00274132	0.000318501	0.000691252	0.00149779	0.00318931
520	5.86008e-05	0.000213924	0.000801661	0.00296806	0.000293869	0.000634524	0.00138121	0.00296353
521	6.53548e-05	0.000238328	0.000883635	0.003196	0.00026985	0.000582569	0.00127455	0.00273513
522	7.27588e-05	0.000264027	0.000971889	0.00342345	0.000246427	0.000534598	0.00117617	0.00250576
523	8.09906e-05	0.000293214	0.0010744	0.00368604	0.000227679	0.000492639	0.00108326	0.00231725
524	8.94898e-05	0.000324023	0.00118092	0.00395431	0.000209904	0.000452864	0.000993907	0.00213597
525	9.87856e-05	0.000359592	0.0012981	0.00423556	0.000192893	0.00041639	0.000910587	0.00195645
526	0.000109736	0.000398508	0.00142277	0.00452705	0.000177289	0.000384384	0.000839216	0.00178929
527	0.000121893	0.000439893	0.00155303	0.00482634	0.000162665	0.000355525	0.000776287	0.00163069
528	0.000136792	0.000488901	0.00169639	0.00512491	0.000151488	0.000329328	0.000721701	0.0014977
529	0.000152253	0.000540216	0.00184486	0.00542685	0.000140827	0.000303618	0.000668207	0.00137183
530	0.000169077	0.000597725	0.00200907	0.00574753	0.000130329	0.000277658	0.000613644	0.00125511
531	0.000187683	0.00066159	0.00218133	0.00605192	0.000119614	0.000255313	0.000560849	0.00114531
532	0.000207529	0.000729875	0.00235932	0.00634571	0.000108748	0.000235436	0.000509255	0.00104023
533	0.000231465	0.000803723	0.0025476	0.0066428	0.00010126	0.00021632	0.000465062	0.000958444
534	0.000256228	0.000880127	0.00273618	0.0069234	9.37072e-05	0.000197581	0.000423817	0.000879752
535	0.000282037	0.000961217	0.00292079	0.00715506	8.54279e-05	0.000180034	0.000389764	0.00080607
536	0.00031211	0.00104596	0.00310283	0.00736555	7.74121e-05	0.000164456	0.000356607	0.000737257
537	0.000344919	0.00113308	0.00328337	0.0075627	6.95572e-05	0.000150117	0.000323991	0.000671482
538	0.000379233	0.00122756	0.00344115	0.00770377	6.50658e-05	0.000137211	0.000294177	0.00061447
539	0.00041486	0.00132127	0.00359606	0.00781983	6.03374e-05	0.000125688	0.000266857	0.000560673
540	0.00045386	0.00141335	0.00374871	0.00788419	5.45524e-05	0.000117102	0.000244716	0.000512628
541	0.000496888	0.00150712	0.00387752	0.00792978	5.02689e-05	0.000107683	0.000225978	0.000471945
542	0.000541859	0.00160112	0.0039919	0.00796453	4.68685e-05	9.78692e-05	0.000209314	0.000435753
543	0.000588958	0.00169794	0.00408885	0.00794112	4.15175e-05	8.99136e-05	0.000189643	0.000400522
544	0.000636292	0.00179088	0.00417346	0.00790128	3.71332e-05	8.25706e-05	0.000173335	0.000366916
545	0.000685299	0.00187795	0.00423479	0.00782729	3.47635e-05	7.61678e-05	0.000163765	0.000335579
546	0.000735018	0.00195337	0.0042649	0.00772833	3.29501e-05	6.96306e-05	0.000151289	0.000310116
547	0.00078457	0.00202215	0.00427915	0.0076185	3.14432e-05	6.31082e-05	0.000137497	0.000287961
548	0.000829165	0.00206823	0.00425137	0.00743826	2.80331e-05	5.92814e-05	0.000128222	0.000267498
549	0.000872505	0.00211077	0.00421375	0.00725365	2.52539e-05	5.54301e-05	0.00011843	0.000248559
550	0.00091441	0.00214746	0.00415606	0.00705541	2.36086e-05	5.14155e-05	0.000107376	0.000231995
551	0.00094773	0.00215955	0.00407434	0.0068436	2.2275e-05	4.74285e-05	9.94504e-05	0.000208588
552	0.00097694	0.00215989	0.00398103	0.00662489	2.10665e-05	4.34773e-05	9.29137e-05	0.00018265
553	0.000998844	0.00214245	0.00386769	0.00638241	1.91824e-05	4.04788e-05	8.45873e-05	0.000180673
554	0.00101371	0.00211716	0.00374569	0.00614107	1.7814e-05	3.81271e-05	7.76167e-05	0.000171893
555	0.00101679	0.0020783	0.00360775	0.00589903	1.73002e-05	3.68402e-05	7.2859e-05	0.000151565
556	0.00101411	0.0020227	0.0034605	0.00565434	1.60192e-05	3.33021e-05	6.5978e-05	0.000141897
557	0.00100842	0.00195935	0.00330891	0.00540691	1.45214e-05	2.90187e-05	5.84402e-05	0.000136058
558	0.000992083	0.00188426	0.00316035	0.00515322	1.46459e-05	2.76564e-05	5.47078e-05	0.00012352
559	0.000970016	0.00180579	0.00301278	0.00490786	1.409e-05	2.63588e-05	5.18443e-05	0.000111991
560	0.000939324	0.00172173	0.00286558	0.00467295	1.25283e-05	2.5147e-05	5.02387e-05	0.000101864
561	0.00090425	0.001639	0.00271598	0.0044413	1.12984e-05	2.33997e-05	4.63127e-05	9.54526e-05
562	0.000867972	0.00155701	0.00256796	0.00421331	1.02914e-05	2.15423e-05	4.19189e-05	8.99572e-05
563	0.000831382	0.00147128	0.00243156	0.00399182	1.0297e-05	2.02424e-05	4.03217e-05	8.06415e-05
564	0.000790634	0.00138904	0.00230059	0.0037757	1.00629e-05	1.92337e-05	3.81161e-05	7.41878e-05
565	0.000744626	0.00131123	0.0021765	0.00356641	9.52531e-06	1.8594e-05	3.51405e-05	7.13586e-05
566	0.000705296	0.00124029	0.00205997	0.00337901	9.0001e-06	1.74065e-05	3.41175e-05	7.01124e-05
567	0.000667814	0.00117155	0.00194676	0.00319649	8.55275e-06	1.61547e-05	3.35162e-05	6.9216e-05
568	0.000628861	0.00110209	0.0018374	0.00299887	8.59035e-06	1.54392e-05	3.20988e-05	6.76872e-05
569	0.000591005	0.00103806	0.00173269	0.00281225	8.3565e-06	1.49334e-05	3.14131e-05	6.48347e-05
570	0.000554301	0.000979906	0.00163291	0.00263746	7.82401e-06	1.46572e-05	3.15303e-05	6.05232e-05
571	0.00052308	0.000925093	0.00153409	0.00247409	7.87798e-06	1.3965e-05	3.08458e-05	6.10782e-05
572	0.00049299	0.000871519	0.00143749	0.00231563	7.99457e-06	1.3505e-05	2.98113e-05	6.23217e-05
573	0.000463094	0.000821369	0.00135245	0.00217168	7.78839e-06	1.46555e-05	2.79222e-05	6.17217e-05
574	0.000435085	0.000772264	0.00126656	0.00203168	7.61721e-06	1.51246e-05	2.8265e-05	6.16801e-05
575	0.000408699	0.000723867	0.00117935	0.00189459	7.47801e-06	1.49507e-05	3.07221e-05	6.21649e-05
576	0.000385517	0.00068049	0.00110587	0.00177033	7.17784e-06	1.5498e-05	2.97214e-05	6.21798e-05
577	0.000363687	0.000638714	0.00103595	0.00165259	6.93439e-06	1.61456e-05	2.88185e-05	6.35379e-05
578	0.000345236	0.000600365	0.000971904	0.00155283	7.0026e-06	1.6734e-05	3.03571e-05	7.0211e-05
579	0.000327159	0.000565591	0.00091102	0.00145755	7.30777e-06	1.72564e-05	3.30238e-05	7.57318e-05
580	0.000309309	0.00053353	0.00085243	0.00136549	7.8022e-06	1.77277e-05	3.65954e-05	8.03531e-05
581	0.000294798	0.000505935	0.000807072	0.00129139	9.0169e-06	1.93073e-05	3.89611e-05	8.70365e-05
582	0.000280787	0.000479816	0.000764778	0.00122631	1.00899e-05	2.10739e-05	4.1871e-05	9.45625e-05
583	0.000267298	0.000456755	0.000727633	0.00118229	1.0541e-05	2.30539e-05	4.66964e-05	0.000103904
584	0.000256777	0.000437154	0.000696599	0.00114162	1.12789e-05	2.54377e-05	5.35942e-05	0.000117452
585	0.000248219	0.000419872	0.000669646	0.00110329	1.21999e-05	2.80743e-05	6.18081e-05	0.000133673
586	0.000241477	0.00040679	0.000651709	0.00108084	1.42893e-05	3.17101e-05	6.81488e-05	0.000153001
587	0.000235275	0.000395093	0.000634437	0.0010615	1.62337e-05	3.58154e-05	7.56923e-05	0.000173518
588	0.000230213	0.000386284	0.000618057	0.00104794	1.77116e-05	4.08256e-05	8.60295e-05	0.000196136
589	0.000225202	0.000378951	0.000611783	0.00104234	2.03344e-05	4.64039e-05	9.90238e-05	0.000227705
590	0.000220169	0.000372315	0.000610638	0.00104084	2.35807e-05	5.23565e-05	0.000113567	0.00026429
591	0.000215915	0.00036701	0.000605722	0.00104412	2.74013e-05	6.13493e-05	0.000133538	0.000309937
592	0.000212201	0.000362348	0.000602618	0.00104808	3.12852e-05	7.15898e-05	0.000156667	0.000357035
593	0.000209472	0.000358863	0.000602775	0.00105325	3.52647e-05	8.40084e-05	0.000185323	0.000406504
594	0.000205984	0.000354797	0.000605421	0.00106553	4.0911e-05	9.81902e-05	0.00021607	0.000475156
595	0.000202156	0.000350645	0.000609042	0.001081	4.73833e-05	0.000113272	0.000248338	0.000552846
596	0.000198293	0.000349129	0.000612191	0.00110031	5.55152e-05	0.000129818	0.000287672	0.000642654
597	0.000193928	0.00034643	0.000615941	0.00112012	6.38078e-05	0.000149396	0.000329814	0.000740806
598	0.000188855	0.000342062	0.000620544	0.00114061	7.23217e-05	0.000173255	0.000375903	0.000850705
599	0.000184611	0.000337028	0.00062116	0.00116634	8.32901e-05	0.000198723	0.000433484	0.000965848
600	0.000180464	0.000332228	0.00062117	0.00119548	9.54267e-05	0.000225807	0.000496473	0.00108916
601	0.000175643	0.00033104	0.000625636	0.00123581	0.000109705	0.000258886	0.000568567	0.00125001
602	0.000171323	0.000329306	0.000635786	0.00127811	0.000124878	0.000295287	0.000648536	0.00142453
603	0.000167617	0.000326996	0.000652211	0.00132227	0.000140904	0.00033504	0.000736512	0.0016126
604	0.0001649	0.000326444	0.000672472	0.00138537	0.000159697	0.000380311	0.000832959	0.00184155
605	0.000162505	0.00032692	0.000694151	0.00145664	0.000180317	0.000428948	0.000938008	0.00208804
606	0.000160831	0.000330438	0.000717609	0.00154332	0.000205406	0.000484853	0.00106773	0.00236197
607	0.000157913	0.000333892	0.000747345	0.00164082	0.000232007	0.00054644	0.00120318	0.00266024
608	0.000153927	0.000337292	0.000782476	0.00174759	0.000259901	0.000612899	0.00134352	0.00297937
609	0.000153109	0.000346484	0.000829131	0.00187589	0.000292341	0.000691828	0.00151917	0.00334712
610	0.000152518	0.000356899	0.000879967	0.00201493	0.000326673	0.000775905	0.00170587	0.00374116
611	0.00015158	0.000368693	0.000937709	0.00217407	0.000363937	0.000868221	0.00190708	0.00418368
612	0.000151204	0.000381982	0.00100428	0.00234608	0.000407219	0.000971538	0.00213653	0.00467179
613	0.000151188	0.000396303	0.0010769	0.0025273	0.000454627	0.00108252	0.00238546	0.00519194
614	0.000154494	0.000422812	0.00116887	0.00276552	0.000508543	0.00121741	0.0026807	0.0058209
615	0.000158045	0.000448974	0.00126671	0.00302394	0.000567169	0.0013605	0.00299409	0.00648784
616	0.000161841	0.000473195	0.0013744	0.0033179	0.00063459	0.00151743	0.0033387	0.00721912
617	0.000166952	0.000505776	0.00150161	0.00364471	0.000708858	0.00169815	0.003725	0.00804515
618	0.000172816	0.000542593	0.00163879	0.00398907	0.000787019	0.00189128	0.0041338	0.008922
619	0.000181558	0.000584104	0.00178581	0.00436227	0.000876501	0.00210134	0.004586	0.00989336
620	0.0001904	0.000627906	0.00194683	0.00476833	0.000969671	0.00231992	0.0050681	0.0109139
621	0.000199238	0.000674473	0.00212666	0.00521807	0.00106688	0.00254777	0.00558787	0.0119924
622	0.000210573	0.000729373	0.00232634	0.00569916	0.00117563	0.00280712	0.00614724	0.0131492
623	0.000223145	0.000788102	0.0025362	0.00620057	0.00129029	0.00308373	0.00673228	0.0143599
624	0.000238182	0.000851524	0.00276058	0.00674616	0.00141371	0.00339589	0.0073765	0.015709
625	0.000253535	0.000924378	0.00300276	0.00732389	0.00154664	0.00371799	0.00804887	0.0170731
626	0.000269234	0.00100782	0.00326485	0.00793743	0.00169019	0.00405108	0.00875246	0.0184532
627	0.000285668	0.00108685	0.00353266	0.00858396	0.00184252	0.00439349	0.00947827	0.0199378
628	0.000302693	0.0011631	0.00379445	0.0092391	0.00199632	0.00473642	0.0101984	0.0214217
629	0.000320905	0.00122839	0.00401583	0.00987642	0.00214276	0.0050599	0.0108474	0.0227561
630	0.000331241	0.0012734	0.00417764	0.0104361	0.00226735	0.005322	0.0113742	0.0239051
631	0.000335236	0.00130212	0.00429163	0.0109341	0.00237451	0.00553499	0.0118033	0.0249065
632	0.000326473	0.00126978	0.00423488	0.0111677	0.0024094	0.00556553	0.0118788	0.0253212
633	0.000311693	0.00121156	0.00409574	0.0112661	0.00240182	0.00550244	0.0117677	0.0254197
634	0.000284508	0.00110137	0.00378457	0.0110726	0.00230062	0.00523935	0.0112555	0.02483
635	0.000249693	0.000967836	0.00338248	0.0105608	0.00212107	0.00480911	0.010441	0.0236133
636	0.000210269	0.000819941	0.0029253	0.00986229	0.00189531	0.00427995	0.00944679	0.0220268
637	0.000175607	0.000680622	0.00246036	0.00880336	0.00162364	0.00366433	0.00820424	0.019669
638	0.000144663	0.000557288	0.00203221	0.00771514	0.00136328	0.00307665	0.00699126	0.0172799
639	0.000120116	0.000461468	0.00166708	0.00657394	0.00112202	0.00253634	0.00582722	0.0148314
640	0.000101908	0.000384336	0.00137907	0.0055365	0.000924382	0.00209294	0.00483999	0.0125595
641	8.62928e-05	0.000315968	0.00112618	0.00455645	0.000747557	0.00169547	0.00393901	0.0103945
642	7.34724e-05	0.000267229	0.000943588	0.00378747	0.000620616	0.00140584	0.00326367	0.00869283
643	6.26186e-05	0.000223898	0.000784643	0.00312249	0.000510476	0.00115577	0.00268018	0.00718191
644	5.41159e-05	0.000187047	0.000654001	0.00258194	0.00042044	0.000953035	0.00220658	0.00589953
645	4.68492e-05	0.000159047	0.000548096	0.00216607	0.000351295	0.000794835	0.00184649	0.00492648
646	4.00773e-05	0.000133793	0.000452805	0.00179332	0.000289325	0.000653316	0.00152459	0.00405961
647	3.44897e-05	0.000112909	0.000383145	0.00150191	0.000240738	0.000546587	0.00127159	0.00338924
648	2.98414e-05	9.5507e-05	0.000321405	0.00125416	0.000200139	0.000452871	0.00105711	0.00281971
649	2.59524e-05	8.09182e-05	0.000266068	0.00104172	0.000165994	0.000369674	0.000873744	0.00233168
650	2.36382e-05	7.0283e-05	0.000224795	0.000874172	0.000137902	0.000308879	0.000733405	0.00196176
651	2.11597e-05	6.02935e-05	0.000188243	0.000726507	0.000113116	0.000254541	0.000605822	0.00163126
652	1.7954e-05	5.11482e-05	0.000160747	0.000620013	9.54771e-05	0.000211939	0.00050184	0.00137641
653	1.5999e-05	4.43115e-05	0.000137661	0.000524823	7.99527e-05	0.000179369	0.000420326	0.00115452
654	1.47009e-05	3.87671e-05	0.000117122	0.000436366	6.56537e-05	0.000152233	0.000351162	0.000951935
655	1.29801e-05	3.57955e-05	0.000104309	0.000375032	5.5045e-05	0.000128009	0.000296203	0.00081632
656	1.14682e-05	3.22522e-05	9.20213e-05	0.000319436	4.59957e-05	0.000106987	0.000249689	0.000689414
657	1.02972e-05	2.7841e-05	8.06627e-05	0.000273319	3.94713e-05	9.1169e-05	0.00021683	0.000577245
658	9.79319e-06	2.52372e-05	7.12782e-05	0.000239038	3.42466e-05	7.90717e-05	0.000186149	0.000490998
659	9.47026e-06	2.30392e-05	6.29224e-05	0.000208562	2.95747e-05	6.81044e-05	0.000157294	0.000416003
660	8.93849e-06	1.97116e-05	5.74196e-05	0.000178746	2.59178e-05	5.69138e-05	0.000136572	0.000362557
661	7.99263e-06	1.76845e-05	5.18487e-05	0.000154631	2.29142e-05	4.89875e-05	0.000119047	0.00031484
662	6.62203e-06	1.69613e-05	4.61748e-05	0.000136145	2.0554e-05	4.43195e-05	0.000104654	0.000272644
663	6.14586e-06	1.5915e-05	4.13831e-05	0.000122241	1.86547e-05	3.8855e-05	9.25479e-05	0.000243651
664	5.8562e-06	1.46527e-05	3.67348e-05	0.00011008	1.6689e-05	3.38266e-05	8.0931e-05	0.000215293
665	5.71662e-06	1.28341e-05	3.20251e-05	0.000101019	1.42469e-05	3.04989e-05	6.95421e-05	0.000181927
666	5.40979e-06	1.18145e-05	2.86698e-05	8.90853e-05	1.22646e-05	2.74455e-05	6.15418e-05	0.000160744
667	4.99614e-06	1.13127e-05	2.6197e-05	7.53353e-05	1.05845e-05	2.45779e-05	5.57484e-05	0.000147474
668	4.87649e-06	1.07042e-05	2.45701e-05	6.69217e-05	9.76919e-06	2.07299e-05	5.50892e-05	0.000133926
669	4.64356e-06	1.00239e-05	2.30757e-05	6.01936e-05	8.66191e-06	1.78726e-05	5.07438e-05	0.00011847
670	4.19057e-06	9.21534e-06	2.17917e-05	5.63543e-05	6.98332e-06	1.68766e-05	3.94138e-05	9.95124e-05
671	4.04555e-06	8.76328e-06	1.99169e-05	5.16331e-05	6.13513e-06	1.48096e-05	3.3025e-05	8.69434e-05
672	3.99425e-06	8.45373e-06	1.7847e-05	4.67386e-05	5.62191e-06	1.25348e-05	2.88883e-05	7.71723e-05
673	3.71616e-06	8.19768e-06	1.60142e-05	4.32712e-05	5.26838e-06	1.21066e-05	2.81304e-05	7.05834e-05
674	3.56885e-06	7.56392e-06	1.46782e-05	3.87897e-05	5.0812e-06	1.15453e-05	2.50931e-05	6.30715e-05
675	3.57e-06	6.50113e-06	1.39061e-05	3.31553e-05	5.08283e-06	1.08326e-05	1.94667e-05	5.45091e-05
676	3.51653e-06	6.43924e-06	1.27972e-05	3.19332e-05	4.23023e-06	8.88532e-06	1.99337e-05	5.0792e-05
677	3.36823e-06	6.29038e-06	1.17274e-05	3.11795e-05	3.39764e-06	7.46113e-06	2.04293e-05	4.79474e-05
678	2.91274e-06	5.1488e-06	1.10065e-05	2.91144e-05	3.20001e-06	8.72987e-06	1.69161e-05	4.4917e-05
679	2.93117e-06	4.44571e-06	1.08781e-05	2.70826e-05	3.30837e-06	8.36566e-06	1.51245e-05	4.11632e-05
680	3.27726e-06	4.04456e-06	1.11589e-05	2.50702e-05	3.62842e-06	6.87186e-06	1.45199e-05	3.69025e-05
681	2.77914e-06	4.96692e-06	1.12016e-05	2.6032e-05	2.91945e-06	5.84046e-06	1.22698e-05	3.15918e-05
682	2.48518e-06	5.26588e-06	1.06727e-05	2.49162e-05	2.11507e-06	5.19781e-06	1.10103e-05	2.55177e-05
683	2.63759e-06	4.28166e-06	9.05883e-06	1.96031e-05	1.1906e-06	5.26356e-06	1.17516e-05	1.79973e-05
684	2.11396e-06	3.92726e-06	7.70592e-06	1.87255e-05	1.63751e-06	5.33496e-06	1.00235e-05	2.28962e-05
685	1.42273e-06	3.84954e-06	6.56896e-06	1.94116e-05	2.46308e-06	5.34e-06	7.50043e-06	3.10297e-05
686	1.69163e-06	4.05171e-06	6.54375e-06	1.83394e-05	1.72422e-06	4.68486e-06	6.72214e-06	2.31121e-05
687	1.66388e-06	3.80126e-06	6.95534e-06	1.70388e-05	1.36535e-06	4.07513e-06	6.73552e-06	2.00162e-05
688	1.30442e-06	3.04331e-06	7.85757e-06	1.54739e-05	1.42869e-06	3.51202e-06	7.63346e-06	2.22871e-05
689	1.65191e-06	2.76729e-06	7.03226e-06	1.39893e-05	1.32706e-06	3.47643e-06	6.60805e-06	2.06461e-05
690	1.96674e-06	2.69474e-06	6.17584e-06	1.28276e-05	1.24771e-06	3.58554e-06	5.68984e-06	1.8409e-05
691	1.74619e-06	3.01972e-06	6.24829e-06	1.26929e-05	1.34297e-06	3.8679e-06	6.28903e-06	1.64807e-05
692	1.58293e-06	2.75008e-06	6.05324e-06	1.32079e-05	1.2441e-06	3.63144e-06	5.61069e-06	1.45102e-05
693	1.45804e-06	2.09597e-06	5.68582e-06	1.41419e-05	1.01978e-06	3.05954e-06	4.10696e-06	1.2526e-05
694	1.50765e-06	2.61565e-06	5.41516e-06	1.20905e-05	1.0481e-06	2.98486e-06	5.83834e-06	9.97616e-06
695	1.36046e-06	3.11172e-06	5.43688e-06	9.9688e-06	1.07889e-06	3.11619e-06	6.96796e-06	8.91734e-06
696	8.65511e-07	3.52902e-06	5.96685e-06	7.827e-06	1.10651e-06	3.59237e-06	6.94438e-06	1.04892e-05
697	6.8872e-07	3.00008e-06	5.79685e-06	8.74099e-06	1.34587e-06	3.9724e-06	5.51093e-06	1.08911e-05
698	6.50343e-07	2.24604e-06	5.43608e-06	1.05152e-05	1.55379e-06	4.24202e-06	3.97398e-06	1.04142e-05
699	8.18738e-07	2.20869e-06	5.43188e-06	1.09282e-05	1.02157e-06	3.96091e-06	5.15209e-06	6.56554e-06
700	8.60384e-07	2.22867e-06	4.95156e-06	1.0152e-05	8.69634e-07	4.07184e-06	5.66672e-06	6.93104e-06
701	7.7759e-07	2.30515e-06	4.00095e-06	8.203e-06	1.09096e-06	4.56879e-06	5.53132e-06	1.14421e-05
702	1.00491e-06	2.5896e-06	5.2137e-06	6.95621e-06	5.58366e-07	3.74671e-06	5.75763e-06	9.35984e-06
703	1.2352e-06	2.68218e-06	5.96721e-06	6.26575e-06	2.51245e-07	2.89564e-06	5.40245e-06	6.9725e-06
704	1.36961e-06	2.18425e-06	4.73657e-06	6.82407e-06	8.11881e-07	2.41002e-06	3.33966e-06	6.01315e-06
705	1.25244e-06	1.9416e-06	3.64127e-06	6.92977e-06	1.17013e-06	2.28619e-06	2.90782e-06	6.92659e-06
706	1.00746e-06	1.85012e-06	2.65218e-06	6.77343e-06	1.41054e-06	2.38684e-06	3.33613e-06	8.72735e-06
707	9.73678e-07	2.17005e-06	2.65204e-06	6.07227e-06	1.37928e-06	3.35758e-06	3.33596e-06	7.12915e-06
708	8.97704e-07	2.26743e-06	2.99449e-06	6.132e-06	1.38714e-06	3.51794e-06	3.02825e-06	6.86518e-06
709	7.62818e-07	2.05417e-06	3.81528e-06	7.25403e-06	1.44962e-06	2.54703e-06	2.29115e-06	8.46384e-06
710	1.14153e-06	2.43916e-06	3.75856e-06	8.26257e-06	7.3669e-07	3.577e-06	1.90802e-06	7.75545e-06
711	1.54399e-06	2.72769e-06	3.47179e-06	8.61726e-06	1.45069e-07	4.36748e-06	1.74995e-06	7.72423e-06
712	1.49414e-06	1.94581e-06	3.13133e-06	6.23585e-06	9.25858e-07	1.9394e-06	2.19369e-06	1.31677e-05
713	1.32917e-06	1.55052e-06	3.92727e-06	5.21822e-06	1.08349e-06	1.13627e-06	3.0615e-06	1.07602e-05
714	1.07718e-06	1.44574e-06	5.58069e-06	5.22608e-06	7.71955e-07	1.55579e-06	4.25033e-06	2.43365e-06
715	1.0376e-06	1.58364e-06	5.27742e-06	6.05665e-06	1.72383e-06	1.98107e-06	5.59734e-06	5.16206e-06
716	8.13262e-07	1.50962e-06	4.54453e-06	6.48504e-06	2.0885e-06	2.19042e-06	5.72652e-06	7.07645e-06
717	2.16558e-07	1.0065e-06	3.16276e-06	6.06108e-06	1.20583e-06	1.98047e-06	3.4915e-06	6.43153e-06
718	3.18119e-07	1.29735e-06	3.00727e-06	5.97966e-06	1.06488e-06	1.98588e-06	2.46512e-06	5.34357e-06
719	6.56955e-07	1.84677e-06	3.36547e-06	6.22207e-06	1.12561e-06	2.07073e-06	2.19501e-06	4.987e-06
720	7.96247e-07	2.0681e-06	4.14152e-06	7.95614e-06	6.15021e-07	2.14459e-06	4.31569e-06	1.15517e-05
721	7.53236e-07	1.88675e-06	4.14491e-06	8.32415e-06	4.26791e-07	2.32911e-06	3.77237e-06	1.15228e-05
722	5.29514e-07	1.30591e-06	3.38295e-06	7.34021e-06	5.57093e-07	2.62367e-06	5.89099e-07	4.96419e-06
723	5.2213e-07	8.84574e-07	2.48695e-06	5.3076e-06	5.72496e-07	2.0848e-06	1.88111e-06	1.90316e-06
724	4.87218e-07	7.20146e-07	2.1713e-06	4.16493e-06	7.20323e-07	1.56488e-06	3.55375e-06	0
725	3.13625e-07	1.17014e-06	3.39809e-06	5.65299e-06	1.2459e-06	1.35603e-06	4.80608e-06	0
726	2.91958e-07	1.12133e-06	3.81083e-06	6.25445e-06	1.09336e-06	7.51989e-07	3.05178e-06	0
727	3.44697e-07	8.53982e-07	3.71479e-06	6.35283e-06	6.27593e-07	0	1.96505e-07	0
728	3.80792e-07	1.04266e-06	1.99277e-06	5.47754e-06	5.30081e-07	0	3.45757e-06	0
729	4.25304e-07	1.1651e-06	1.72883e-06	4.93561e-06	6.69968e-07	0	3.92829e-06	0
730	4.80216e-07	1.20637e-06	3.25515e-06	4.80235e-06	1.10158e-06	0	9.72978e-07	0
731	8.06659e-07	9.92998e-07	2.03846e-06	5.91945e-06	6.15037e-07	0	3.14023e-06	0
732	1.03986e-06	9.07164e-07	1.11048e-06	6.16735e-06	9.14371e-08	3.44349e-07	5.26663e-06	7.93374e-08
733	7.91341e-07	1.40551e-06	2.87087e-06	2.7418e-06	2.50458e-08	1.83009e-06	4.02548e-06	4.21649e-07
734	6.42785e-07	9.76683e-07	2.21256e-06	2.39484e-06	2.09494e-08	2.44345e-06	3.4676e-06	5.52233e-07
735	5.52872e-07	8.65293e-09	1.36553e-07	3.85507e-06	6.87178e-08	2.50908e-06	3.30642e-06	5.96418e-07
736	3.71896e-07	5.09393e-07	1.17368e-06	1.74131e-06	9.13486e-07	1.4651e-06	2.19875e-06	3.0212e-06
737	2.49903e-07	9.49642e-07	1.42429e-06	1.98933e-06	1.30427e-06	1.18755e-06	1.14964e-06	3.75019e-06
738	2.13805e-07	1.30076e-06	5.34219e-07	5.65939e-06	1.03582e-06	2.02171e-06	1.88977e-07	2.01919e-06
739	1.03609e-07	1.43737e-06	1.98423e-06	3.1986e-06	1.12377e-06	1.76669e-06	4.14993e-06	1.12254e-06
740	7.33913e-09	1.52165e-06	3.38167e-06	6.40502e-07	1.2728e-06	1.30106e-06	7.84457e-06	4.94448e-07
741	4.45611e-08	1.60502e-06	2.18623e-06	3.88894e-06	1.31132e-06	1.07581e-06	5.43113e-06	1.43609e-07
742	3.78412e-08	1.57441e-06	1.9269e-06	5.69585e-06	8.39812e-07	6.68002e-07	4.26404e-06	0
743	4.61132e-10	1.46417e-06	2.31844e-06	6.50819e-06	1.02339e-08	1.30666e-07	3.95889e-06	0
744	0	1.43128e-06	2.03296e-06	3.44948e-06	4.48886e-07	4.79234e-08	5.11881e-06	0
745	0	1.64409e-06	1.73489e-06	1.39857e-06	5.57464e-07	0	5.28731e-06	0
746	0	2.25429e-06	1.43263e-06	1.08715e-06	1.01043e-07	0	3.80795e-06	0
747	2.99681e-08	1.74016e-06	7.05689e-07	5.26127e-07	5.26524e-07	0	2.06038e-06	0
748	5.86601e-08	1.01836e-06	8.31529e-08	2.84143e-08	9.76889e-07	1.687e-07	9.61066e-07	3.88682e-07
749	3.95482e-08	8.60562e-07	5.57841e-07	1.9062e-07	3.34316e-07	1.13175e-06	3.353e-06	2.60752e-06
750	2.01941e-08	7.9617e-07	1.03951e-06	1.67846e-07	3.91718e-07	1.59909e-06	3.7113e-06	3.3639e-06
751	5.56927e-10	8.02326e-07	1.52899e-06	4.62898e-09	9.80445e-07	1.69285e-06	2.52879e-06	3.01484e-06
752	0	8.51081e-07	1.9513e-06	2.74507e-06	3.95799e-07	2.59041e-06	3.19826e-06	1.00281e-05
753	7.47662e-09	6.81264e-07	2.25837e-06	3.63597e-06	2.76549e-07	2.45288e-06	2.82438e-06	1.44197e-05
754	2.7941e-08	1.28959e-07	2.3631e-06	1.12921e-06	1.03349e-06	4.64316e-07	5.3464e-07	1.37877e-05
755	1.59488e-07	1.26772e-06	2.53017e-06	3.30872e-06	8.66378e-07	7.1569e-07	0	7.12637e-06
756	3.23042e-07	2.52502e-06	2.70366e-06	6.13758e-06	5.74935e-07	1.35656e-06	0	2.65317e-07
757	4.71619e-07	1.75085e-06	2.80819e-06	4.96749e-06	1.08132e-06	5.07625e-07	0	1.85038e-06
758	7.4307e-07	1.72468e-06	2.772e-06	2.88755e-06	1.22025e-06	7.30259e-07	1.04811e-07	2.10019e-06
759	1.11189e-06	2.27959e-06	2.62615e-06	8.59981e-08	1.07459e-06	1.78716e-06	2.91802e-07	1.31408e-06
760	8.21543e-07	1.79168e-06	2.22483e-06	1.38602e-06	9.26399e-07	1.32311e-06	1.18237e-07	5.12598e-07
761	7.3741e-07	1.42957e-06	1.61053e-06	2.24064e-06	1.1918e-06	8.00301e-07	7.03955e-08	0
762	1.0508e-06	1.35006e-06	6.48005e-07	2.07874e-06	2.17505e-06	2.6691e-07	2.62564e-07	0
763	7.53973e-07	1.05175e-06	1.0521e-06	3.61436e-06	1.94181e-06	1.45154e-07	1.59339e-07	0
764	4.0638e-07	8.24018e-07	1.65145e-06	5.15985e-06	1.41847e-06	1.30253e-07	0	0
765	7.01444e-07	1.25658e-06	1.20952e-06	4.26785e-06	1.26366e-06	3.89691e-08	0	0
766	9.74019e-07	1.47381e-06	1.66006e-06	3.57479e-06	1.3709e-06	6.44795e-07	1.14224e-07	0
767	1.23015e-06	1.53071e-06	2.77673e-06	3.02923e-06	1.67369e-06	1.77125e-06	3.13772e-07	0
768	1.19762e-06	2.39415e-06	1.99504e-06	1.35653e-06	1.73129e-06	1.43381e-06	3.19478e-07	0
769	1.16792e-06	2.89046e-06	2.06715e-06	8.96451e-07	1.58758e-06	1.79445e-06	2.4381e-07	0
770	1.15202e-06	2.76178e-06	3.5846e-06	2.4444e-06	1.12561e-06	3.33186e-06	4.25617e-08	0
771	6.21923e-07	1.78298e-06	3.2652e-06	1.41134e-06	5.23395e-07	2.77617e-06	0	3.51009e-07
772	1.26542e-07	9.24089e-07	2.45531e-06	9.62079e-07	0	1.82755e-06	0	1.68149e-06
773	3.90915e-07	1.58844e-06	1.70161e-06	5.9431e-06	0	1.64739e-06	0	6.68466e-06
774	7.90437e-07	1.43783e-06	2.10982e-06	5.7043e-06	0	1.34372e-06	0	6.55034e-06
775	1.27761e-06	7.38205e-07	3.31184e-06	1.95706e-06	6.87025e-09	9.77012e-07	0	2.97789e-06
776	8.97599e-07	1.00582e-06	4.54565e-06	5.04793e-06	9.63152e-07	3.72132e-06	0	8.1423e-06
777	1.03519e-06	1.06205e-06	4.2187e-06	5.72239e-06	1.55939e-06	5.21249e-06	0	1.01004e-05
778	1.92861e-06	8.08619e-07	1.61197e-06	2.85676e-06	1.62379e-06	4.8577e-06	0	7.352e-06
779	1.99241e-06	8.175e-07	5.59502e-07	1.14713e-06	1.65767e-06	2.78362e-06	0	3.76092e-06
780	1.767e-06	1.087e-06	6.53645e-07	4.9635e-08	1.87216e-06	9.9857e-07	5.22037e-08	1.91609e-06

## Sheet: Fig. 1 b Irradiance
Fig. 1 b
Wavelength	LM_1	LM_2	LM_3	LM_4	HM_1	HM_2	HM_3	HM_4
380	0	1e-06	0	0	0	0	0	3.5e-05
381	0	0	0	0	1e-06	0	0	3.8e-05
382	0	0	0	0	1e-06	0	0	3.6e-05
383	0	0	0	0	0	0	0	1.1e-05
384	0	0	0	0	0	0	0	0
385	0	0	0	0	0	0	1e-06	0
386	0	0	0	0	0	0	1e-06	1e-06
387	0	0	0	0	0	2e-06	0	1e-06
388	0	0	0	0	0	8e-06	0	0
389	0	0	1e-06	0	0	7e-06	0	3e-06
390	0	0	1e-06	0	0	1e-06	0	7e-06
391	0	0	1e-06	1e-06	0	6e-06	0	1.4e-05
392	0	0	0	1e-06	0	1e-05	0	2.1e-05
393	0	0	0	1e-06	0	3e-06	0	2.9e-05
394	0	0	0	0	0	1e-06	0	2.5e-05
395	0	0	0	0	0	1e-06	0	1.2e-05
396	0	0	0	0	0	1e-06	0	1.9e-05
397	0	0	0	0	0	0	0	2.5e-05
398	0	0	0	0	0	3e-06	0	1.3e-05
399	0	0	1e-06	0	0	7e-06	0	8e-06
400	0	0	3e-06	0	0	1.2e-05	0	1.1e-05
401	0	0	3e-06	5e-06	0	6e-06	0	6e-06
402	0	1e-06	2e-06	8e-06	0	0	0	1e-06
403	0	1e-06	5e-06	5e-06	0	3e-06	0	0
404	0	2e-06	8e-06	1.1e-05	0	3e-06	0	0
405	0	4e-06	1.3e-05	2.8e-05	0	0	0	0
406	1e-06	8e-06	1.6e-05	3.8e-05	0	3e-06	0	0
407	2e-06	1.3e-05	1.9e-05	4.7e-05	0	5e-06	1e-06	0
408	4e-06	1.3e-05	2.3e-05	6.2e-05	0	2e-06	4e-06	0
409	7e-06	1.6e-05	3.3e-05	8.3e-05	0	1e-06	6e-06	1e-06
410	1e-05	2.3e-05	5e-05	0.000112	0	2e-06	7e-06	4e-06
411	1.1e-05	2.7e-05	6.2e-05	0.000138	0	1e-06	6e-06	1.4e-05
412	1.1e-05	3.2e-05	7.5e-05	0.000165	0	0	5e-06	2.3e-05
413	1.7e-05	4.1e-05	0.000103	0.000215	0	0	2e-06	1.6e-05
414	2.2e-05	5.2e-05	0.000131	0.000274	0	0	0	1e-05
415	2.6e-05	6.8e-05	0.000158	0.000344	0	0	0	6e-06
416	3.4e-05	8.6e-05	0.000198	0.000431	0	0	0	6e-06
417	4.5e-05	0.000107	0.000246	0.000527	0	0	0	8e-06
418	6e-05	0.000137	0.000304	0.000671	0	2e-06	0	4e-06
419	7.4e-05	0.000168	0.000372	0.000826	0	4e-06	1e-06	1e-06
420	8.8e-05	0.000202	0.000457	0.000998	0	5e-06	4e-06	0
421	0.000109	0.000249	0.000564	0.001201	0	7e-06	6e-06	0
422	0.000134	0.000302	0.00068	0.001418	0	9e-06	7e-06	0
423	0.000164	0.00037	0.000835	0.001709	0	4e-06	1.1e-05	1e-06
424	0.000198	0.000446	0.000997	0.002013	0	0	1.2e-05	4e-06
425	0.000238	0.000534	0.001171	0.002337	0	0	7e-06	1.1e-05
426	0.000278	0.000621	0.001353	0.002662	0	0	3e-06	9e-06
427	0.000318	0.000706	0.001537	0.002986	0	0	0	4e-06
428	0.000353	0.000774	0.001655	0.003228	0	0	5e-06	6e-06
429	0.000383	0.000829	0.001753	0.003429	0	0	1e-05	1e-05
430	0.000404	0.000859	0.001817	0.003559	0	0	1.5e-05	1.4e-05
431	0.000407	0.000863	0.001817	0.003573	0	0	1.3e-05	1.2e-05
432	0.000401	0.000856	0.001786	0.003531	0	0	7e-06	8e-06
433	0.000378	0.000813	0.001696	0.003367	0	0	3e-06	1.4e-05
434	0.000354	0.00076	0.001587	0.003173	0	0	2e-06	1.5e-05
435	0.000326	0.000687	0.001442	0.002921	0	0	7e-06	8e-06
436	0.000293	0.000622	0.001313	0.002677	0	0	1e-05	1.3e-05
437	0.000258	0.000561	0.001193	0.00244	0	0	1.2e-05	2.5e-05
438	0.000237	0.000508	0.001085	0.00223	0	0	8e-06	3.3e-05
439	0.000218	0.000466	0.000994	0.002043	0	1e-06	8e-06	3.9e-05
440	0.000199	0.000438	0.000928	0.001894	0	2e-06	1.4e-05	4.3e-05
441	0.000185	0.000411	0.000868	0.001761	1e-06	2e-06	2e-05	5.5e-05
442	0.000175	0.000383	0.000813	0.001639	3e-06	1e-06	2.6e-05	7.1e-05
443	0.000165	0.000356	0.000757	0.001531	3e-06	3e-06	2.5e-05	7.2e-05
444	0.000154	0.000328	0.000699	0.001418	3e-06	5e-06	2.3e-05	7.5e-05
445	0.000143	0.000299	0.000636	0.001293	5e-06	1.1e-05	2.2e-05	8.6e-05
446	0.000128	0.00027	0.000571	0.001174	6e-06	1.5e-05	3.4e-05	0.000107
447	0.000112	0.000242	0.000508	0.001059	5e-06	1.9e-05	5.4e-05	0.000133
448	9.9e-05	0.000213	0.000449	0.000945	8e-06	2.3e-05	6e-05	0.000153
449	8.6e-05	0.000187	0.000394	0.000834	1.1e-05	2.7e-05	6.7e-05	0.000176
450	7.6e-05	0.000165	0.000343	0.000729	1.5e-05	3.1e-05	8.3e-05	0.000211
451	6.6e-05	0.000145	0.000302	0.000638	1.7e-05	3.6e-05	9.9e-05	0.000243
452	5.8e-05	0.000126	0.000268	0.000556	1.7e-05	4.2e-05	0.000115	0.000273
453	5.1e-05	0.000111	0.00024	0.000497	2.4e-05	5.2e-05	0.000135	0.000319
454	4.6e-05	9.8e-05	0.000215	0.000445	3e-05	6.2e-05	0.000157	0.000367
455	4.3e-05	8.8e-05	0.000194	0.000402	3.2e-05	7.4e-05	0.000181	0.000423
456	4e-05	8.1e-05	0.000176	0.000362	3.6e-05	8.7e-05	0.000208	0.000485
457	3.6e-05	7.5e-05	0.000159	0.000326	4e-05	0.000101	0.000237	0.000551
458	3.3e-05	6.9e-05	0.000145	0.000295	4.9e-05	0.000116	0.000278	0.000656
459	2.9e-05	6.2e-05	0.000131	0.000265	5.9e-05	0.000132	0.000321	0.000767
460	2.5e-05	5.5e-05	0.000118	0.000239	6.7e-05	0.000155	0.000368	0.000883
461	2.3e-05	5.1e-05	0.000105	0.000219	7.9e-05	0.000182	0.00043	0.00102
462	2.2e-05	4.8e-05	9.2e-05	0.000202	9.1e-05	0.000212	0.000502	0.001169
463	1.9e-05	4.2e-05	8.4e-05	0.00018	0.000108	0.00025	0.000594	0.001373
464	1.7e-05	3.6e-05	7.5e-05	0.000157	0.000126	0.000291	0.000689	0.001581
465	1.6e-05	3.1e-05	6.5e-05	0.000133	0.000144	0.00034	0.000796	0.001795
466	1.5e-05	2.8e-05	5.9e-05	0.00012	0.000167	0.000398	0.000916	0.00205
467	1.3e-05	2.6e-05	5.5e-05	0.000115	0.000194	0.000462	0.001048	0.002333
468	1.1e-05	2.4e-05	4.9e-05	0.000106	0.000229	0.000535	0.001216	0.002624
469	9e-06	2.2e-05	4.4e-05	9.7e-05	0.000266	0.000613	0.001389	0.002935
470	8e-06	2e-05	4.2e-05	8.9e-05	0.000305	0.000704	0.001565	0.003317
471	8e-06	2e-05	3.9e-05	8.2e-05	0.000348	0.000801	0.001756	0.00368
472	9e-06	2.2e-05	3.5e-05	7.7e-05	0.000395	0.000904	0.001963	0.004029
473	9e-06	1.9e-05	3.4e-05	7.6e-05	0.000447	0.001008	0.002157	0.004362
474	9e-06	1.7e-05	3.3e-05	7.3e-05	0.0005	0.001114	0.00235	0.004701
475	9e-06	1.9e-05	2.9e-05	6.3e-05	0.000544	0.001209	0.002516	0.005026
476	8e-06	1.8e-05	2.8e-05	5.7e-05	0.000588	0.001299	0.00266	0.005272
477	7e-06	1.6e-05	2.9e-05	5.4e-05	0.00063	0.001382	0.002784	0.005445
478	7e-06	1.4e-05	2.5e-05	5.7e-05	0.000657	0.001424	0.002874	0.005541
479	6e-06	1.2e-05	2.1e-05	5.8e-05	0.000679	0.001452	0.002939	0.005603
480	6e-06	1.2e-05	2.3e-05	5.4e-05	0.000688	0.001447	0.002917	0.005576
481	5e-06	1e-05	2.2e-05	5.2e-05	0.000685	0.001426	0.00287	0.005498
482	5e-06	9e-06	2e-05	5.3e-05	0.00067	0.00139	0.002804	0.005378
483	6e-06	1.1e-05	2.1e-05	5e-05	0.000648	0.001346	0.002714	0.00524
484	6e-06	1.2e-05	2.1e-05	4.9e-05	0.000624	0.001298	0.002619	0.005098
485	5e-06	1e-05	2e-05	5.6e-05	0.000592	0.001227	0.002503	0.004931
486	4e-06	8e-06	2e-05	6.1e-05	0.000561	0.001165	0.002388	0.004762
487	5e-06	7e-06	2.2e-05	6.3e-05	0.000533	0.001112	0.002277	0.004596
488	5e-06	8e-06	2e-05	6.7e-05	0.000507	0.00106	0.002194	0.00446
489	5e-06	9e-06	1.9e-05	7.1e-05	0.000483	0.00101	0.002121	0.004342
490	4e-06	9e-06	2e-05	7.6e-05	0.000462	0.00096	0.002056	0.004247
491	4e-06	8e-06	2.1e-05	8.1e-05	0.000442	0.000921	0.001993	0.004177
492	3e-06	7e-06	2.1e-05	8.6e-05	0.000424	0.000893	0.001931	0.004125
493	4e-06	8e-06	2.4e-05	9.7e-05	0.000405	0.000871	0.001888	0.004063
494	5e-06	9e-06	2.6e-05	0.000108	0.000388	0.00085	0.001848	0.004
495	6e-06	9e-06	2.5e-05	0.000117	0.000378	0.000826	0.001805	0.003931
496	6e-06	1e-05	2.6e-05	0.000128	0.000366	0.000801	0.001764	0.003861
497	5e-06	1.1e-05	2.7e-05	0.000139	0.000352	0.000775	0.001725	0.003788
498	4e-06	1e-05	3.1e-05	0.000148	0.00034	0.000748	0.001679	0.003702
499	3e-06	8e-06	3.4e-05	0.000158	0.000327	0.000721	0.00163	0.003611
500	4e-06	9e-06	3.7e-05	0.000172	0.000314	0.000703	0.001575	0.00352
501	5e-06	1.1e-05	4.2e-05	0.000191	0.000302	0.000673	0.00152	0.003396
502	6e-06	1.5e-05	4.7e-05	0.000213	0.00029	0.000632	0.001464	0.003241
503	6e-06	1.5e-05	5e-05	0.000229	0.000276	0.000606	0.001407	0.003109
504	6e-06	1.5e-05	5.4e-05	0.000245	0.000262	0.000582	0.001346	0.002969
505	7e-06	1.7e-05	6.2e-05	0.000265	0.000253	0.00056	0.00127	0.002784
506	7e-06	1.8e-05	7e-05	0.00029	0.00024	0.000536	0.001203	0.002626
507	6e-06	1.9e-05	7.7e-05	0.000317	0.000227	0.00051	0.001145	0.002493
508	7e-06	2.3e-05	8.2e-05	0.000353	0.00022	0.00048	0.001086	0.002346
509	8e-06	2.7e-05	8.9e-05	0.000387	0.000212	0.000452	0.001027	0.002197
510	9e-06	2.9e-05	0.0001	0.000414	0.000201	0.000436	0.000968	0.002043
511	1e-05	2.9e-05	0.00011	0.000455	0.00019	0.000413	0.00091	0.001902
512	1.1e-05	2.9e-05	0.000118	0.000507	0.000181	0.000383	0.000852	0.00177
513	1.1e-05	3.3e-05	0.000133	0.000548	0.00017	0.000358	0.000791	0.001651
514	1.1e-05	3.9e-05	0.000149	0.000591	0.000159	0.000333	0.000731	0.001531
515	1.2e-05	4.4e-05	0.000162	0.000642	0.000147	0.000307	0.000674	0.001412
516	1.4e-05	5.1e-05	0.000177	0.000701	0.000135	0.000284	0.000623	0.001304
517	1.7e-05	5.7e-05	0.000195	0.000766	0.000125	0.000262	0.000577	0.001205
518	1.8e-05	6.1e-05	0.00022	0.000836	0.000115	0.000244	0.000532	0.001109
519	1.9e-05	6.5e-05	0.000245	0.00091	0.000105	0.000225	0.000488	0.00102
520	2.1e-05	7.4e-05	0.000269	0.000997	9.5e-05	0.000205	0.000447	0.000953
521	2.2e-05	8.1e-05	0.000296	0.001065	8.8e-05	0.000188	0.00041	0.000886
522	2.4e-05	8.8e-05	0.000324	0.001119	8.1e-05	0.000174	0.000375	0.000818
523	2.6e-05	9.9e-05	0.000353	0.001206	7.8e-05	0.000161	0.000352	0.000753
524	2.9e-05	0.000109	0.000384	0.001298	7.4e-05	0.00015	0.000328	0.000691
525	3.4e-05	0.000118	0.000423	0.001396	6.6e-05	0.000138	0.000297	0.000635
526	3.8e-05	0.00013	0.000462	0.001497	6e-05	0.000126	0.000272	0.000586
527	4.2e-05	0.000145	0.000499	0.001601	5.6e-05	0.000114	0.000253	0.000542
528	4.6e-05	0.000159	0.000544	0.001691	5.1e-05	0.000107	0.000235	0.000493
529	5.1e-05	0.000175	0.000591	0.001786	4.7e-05	9.9e-05	0.000217	0.000447
530	5.6e-05	0.000192	0.000644	0.001903	4.3e-05	9e-05	0.000193	0.000408
531	6.1e-05	0.000213	0.0007	0.001997	3.9e-05	8.2e-05	0.000177	0.000379
532	6.7e-05	0.000236	0.000758	0.002075	3.5e-05	7.4e-05	0.000166	0.000355
533	7.4e-05	0.000258	0.000811	0.00217	3.2e-05	7.1e-05	0.000154	0.000317
534	8.1e-05	0.000282	0.000866	0.002265	3e-05	6.7e-05	0.000142	0.000284
535	9.2e-05	0.000309	0.000929	0.002357	2.9e-05	6.1e-05	0.000128	0.000264
536	0.000101	0.000335	0.000987	0.002424	2.7e-05	5.6e-05	0.000118	0.00024
537	0.000109	0.000361	0.001042	0.002475	2.4e-05	5.2e-05	0.000111	0.000213
538	0.000121	0.000391	0.001095	0.002519	2.3e-05	4.7e-05	9.4e-05	0.000203
539	0.000134	0.00042	0.001144	0.002554	2.1e-05	4.2e-05	8.2e-05	0.000191
540	0.000147	0.000446	0.001184	0.002566	1.8e-05	3.9e-05	8e-05	0.000169
541	0.000159	0.000477	0.001225	0.002585	1.7e-05	3.5e-05	7.4e-05	0.000154
542	0.000171	0.00051	0.001268	0.002608	1.7e-05	3.3e-05	6.5e-05	0.000142
543	0.000186	0.00054	0.001301	0.002604	1.5e-05	3e-05	6.2e-05	0.000139
544	0.0002	0.000569	0.001328	0.002588	1.3e-05	2.8e-05	5.8e-05	0.000132
545	0.000215	0.000597	0.001346	0.002549	1.3e-05	2.6e-05	5.3e-05	0.000119
546	0.00023	0.000622	0.001358	0.002507	1.2e-05	2.6e-05	4.8e-05	0.000107
547	0.000245	0.000644	0.001369	0.002465	1.1e-05	2.7e-05	4.3e-05	9.6e-05
548	0.000261	0.000662	0.001367	0.002419	1.1e-05	2.1e-05	4e-05	9.3e-05
549	0.000275	0.000676	0.001358	0.002367	1e-05	1.7e-05	3.7e-05	8.7e-05
550	0.000286	0.000684	0.001335	0.002302	1e-05	1.7e-05	3.6e-05	7.6e-05
551	0.000298	0.000691	0.001311	0.002232	9e-06	1.6e-05	3.2e-05	7.1e-05
552	0.00031	0.000697	0.001287	0.002159	8e-06	1.5e-05	2.8e-05	6.8e-05
553	0.000316	0.000691	0.001251	0.002093	7e-06	1.5e-05	2.9e-05	6e-05
554	0.000321	0.000684	0.001215	0.002025	7e-06	1.4e-05	2.9e-05	5.5e-05
555	0.000324	0.000672	0.001178	0.001953	8e-06	1.3e-05	2.6e-05	5.7e-05
556	0.000322	0.000653	0.001128	0.001859	7e-06	1.2e-05	2.4e-05	5.2e-05
557	0.000319	0.000632	0.001075	0.001759	7e-06	1.1e-05	2e-05	4.6e-05
558	0.000315	0.000611	0.001027	0.00168	6e-06	1.1e-05	1.9e-05	4e-05
559	0.000309	0.000588	0.00098	0.001605	6e-06	1e-05	1.7e-05	3.6e-05
560	0.000302	0.000562	0.000932	0.001533	7e-06	9e-06	1.6e-05	3.2e-05
561	0.000293	0.000534	0.000879	0.001462	6e-06	8e-06	1.6e-05	3.5e-05
562	0.000282	0.000507	0.000826	0.00139	5e-06	7e-06	1.7e-05	3.9e-05
563	0.00027	0.000481	0.00079	0.001309	4e-06	7e-06	1.4e-05	2.9e-05
564	0.000257	0.000455	0.000751	0.001234	4e-06	8e-06	1.3e-05	2.4e-05
565	0.000244	0.000428	0.000708	0.001168	6e-06	8e-06	1.2e-05	2.5e-05
566	0.00023	0.000404	0.00067	0.001106	5e-06	7e-06	1.4e-05	2.6e-05
567	0.000217	0.000381	0.000635	0.001045	4e-06	5e-06	1.6e-05	2.6e-05
568	0.000205	0.000362	0.000598	0.000981	4e-06	6e-06	1.6e-05	2.2e-05
569	0.000193	0.000341	0.000564	0.000924	4e-06	7e-06	1.4e-05	2.1e-05
570	0.000182	0.000319	0.000532	0.000875	3e-06	8e-06	1.2e-05	2.4e-05
571	0.000171	0.000302	0.0005	0.000815	4e-06	7e-06	1e-05	2.4e-05
572	0.000161	0.000286	0.00047	0.000756	6e-06	7e-06	9e-06	2.3e-05
573	0.000151	0.000269	0.00044	0.00071	5e-06	7e-06	9e-06	2e-05
574	0.000142	0.000254	0.000413	0.000666	5e-06	7e-06	1.2e-05	1.9e-05
575	0.000132	0.000241	0.000389	0.000624	5e-06	8e-06	1.8e-05	1.7e-05
576	0.000125	0.000224	0.000363	0.000582	5e-06	7e-06	1.7e-05	2.2e-05
577	0.000119	0.000207	0.000338	0.000543	4e-06	6e-06	1.5e-05	2.6e-05
578	0.000112	0.000197	0.000317	0.000508	3e-06	5e-06	1.6e-05	2.7e-05
579	0.000107	0.000186	0.000297	0.000475	3e-06	5e-06	1.7e-05	2.8e-05
580	0.000102	0.000175	0.000278	0.000444	4e-06	4e-06	1.7e-05	2.9e-05
581	9.7e-05	0.000166	0.000264	0.000421	5e-06	6e-06	1.7e-05	3e-05
582	9.2e-05	0.000157	0.000252	0.0004	6e-06	7e-06	1.7e-05	3.3e-05
583	8.8e-05	0.00015	0.000239	0.000386	5e-06	9e-06	1.7e-05	4.3e-05
584	8.6e-05	0.000145	0.000229	0.000375	6e-06	1e-05	1.9e-05	4.6e-05
585	8.3e-05	0.000141	0.000221	0.000365	7e-06	1e-05	2.4e-05	4.4e-05
586	8.2e-05	0.000135	0.000213	0.000352	7e-06	1.1e-05	2.4e-05	4.9e-05
587	7.9e-05	0.00013	0.000206	0.000343	7e-06	1.3e-05	2.5e-05	5.6e-05
588	7.6e-05	0.000128	0.000203	0.000344	7e-06	1.5e-05	3e-05	6.6e-05
589	7.4e-05	0.000126	0.0002	0.000342	8e-06	1.7e-05	3.6e-05	7.8e-05
590	7.3e-05	0.000123	0.000197	0.000338	1e-05	1.9e-05	4.3e-05	9.1e-05
591	7.2e-05	0.000122	0.000199	0.000335	1.1e-05	2.3e-05	4.9e-05	0.0001
592	7.1e-05	0.00012	0.0002	0.000337	1.2e-05	2.7e-05	5.6e-05	0.000114
593	6.9e-05	0.000117	0.000198	0.000346	1.3e-05	3e-05	6.4e-05	0.000136
594	6.8e-05	0.000116	0.000198	0.000348	1.5e-05	3.4e-05	7.2e-05	0.000159
595	6.6e-05	0.000116	0.000199	0.000349	1.8e-05	3.9e-05	8.2e-05	0.000183
596	6.5e-05	0.000116	0.0002	0.00036	2e-05	4.4e-05	9.9e-05	0.000214
597	6.4e-05	0.000116	0.000201	0.000367	2.3e-05	5e-05	0.000115	0.000246
598	6.4e-05	0.000115	0.000201	0.000367	2.7e-05	5.6e-05	0.000129	0.000279
599	6.2e-05	0.000112	0.000203	0.000377	3e-05	6.7e-05	0.000147	0.000315
600	6e-05	0.00011	0.000205	0.000389	3.3e-05	7.9e-05	0.000167	0.000356
601	5.9e-05	0.00011	0.000207	0.000404	3.8e-05	8.8e-05	0.000191	0.000422
602	5.8e-05	0.00011	0.000209	0.000423	4.3e-05	9.9e-05	0.00022	0.000485
603	5.7e-05	0.00011	0.000214	0.000447	5e-05	0.000113	0.000253	0.000545
604	5.7e-05	0.000109	0.00022	0.000463	5.6e-05	0.000129	0.000283	0.000623
605	5.6e-05	0.000109	0.000226	0.000481	6.2e-05	0.000147	0.000315	0.000704
606	5.5e-05	0.000111	0.000233	0.000514	7e-05	0.000166	0.000359	0.000783
607	5.3e-05	0.000112	0.000242	0.000541	7.8e-05	0.000186	0.000401	0.000875
608	5.2e-05	0.000113	0.000253	0.000565	8.7e-05	0.000206	0.000441	0.000978
609	5.2e-05	0.000116	0.00027	0.000618	9.7e-05	0.000234	0.000507	0.001104
610	5.3e-05	0.000119	0.000287	0.00067	0.000108	0.000263	0.000578	0.001239
611	5.4e-05	0.000123	0.000304	0.000708	0.000122	0.000296	0.00065	0.00139
612	5.4e-05	0.000128	0.000324	0.000765	0.000137	0.000333	0.000723	0.001558
613	5.3e-05	0.000134	0.000347	0.000834	0.000151	0.000373	0.000797	0.001738
614	5.5e-05	0.000141	0.000377	0.000902	0.000173	0.000416	0.000896	0.001931
615	5.6e-05	0.000148	0.000408	0.00098	0.000194	0.000464	0.001	0.002148
616	5.9e-05	0.000157	0.000438	0.001079	0.000214	0.000519	0.00111	0.002417
617	6.2e-05	0.000169	0.000475	0.00119	0.000238	0.000579	0.00124	0.002681
618	6.5e-05	0.000182	0.000515	0.001307	0.000264	0.000643	0.00138	0.002945
619	6.8e-05	0.000196	0.000567	0.001424	0.000294	0.000714	0.001529	0.003256
620	7.1e-05	0.000211	0.000618	0.001556	0.000326	0.000792	0.001689	0.003593
621	7.4e-05	0.000226	0.000667	0.001708	0.00036	0.00088	0.001865	0.003967
622	7.9e-05	0.000245	0.000732	0.001866	0.000397	0.000967	0.002061	0.004361
623	8.3e-05	0.000264	0.000802	0.002027	0.000435	0.001056	0.002265	0.004768
624	8.8e-05	0.000286	0.000871	0.002198	0.000475	0.00116	0.002465	0.005207
625	9.4e-05	0.000309	0.000946	0.002386	0.00052	0.001269	0.002673	0.005653
626	0.000102	0.000332	0.001026	0.002591	0.000573	0.001383	0.002891	0.006109
627	0.000107	0.000358	0.001101	0.002805	0.000621	0.001495	0.003141	0.006575
628	0.000113	0.000384	0.001178	0.003017	0.000669	0.001609	0.003387	0.007041
629	0.000122	0.000411	0.001265	0.003207	0.000723	0.001729	0.003585	0.007493
630	0.000128	0.00043	0.001337	0.003403	0.000768	0.001819	0.003759	0.007892
631	0.000132	0.000443	0.001397	0.003602	0.000807	0.001884	0.003912	0.008248
632	0.000131	0.000442	0.001402	0.003695	0.000822	0.001882	0.003946	0.008395
633	0.000128	0.000433	0.001384	0.003745	0.000823	0.001853	0.003921	0.008445
634	0.000119	0.000402	0.001322	0.003704	0.000796	0.001769	0.003772	0.008294
635	0.000108	0.000362	0.001217	0.003562	0.000741	0.001623	0.003495	0.007908
636	9.5e-05	0.000316	0.001087	0.003362	0.00067	0.001442	0.003145	0.007388
637	8.1e-05	0.000266	0.000928	0.003012	0.000578	0.001225	0.002759	0.006623
638	6.8e-05	0.00022	0.000777	0.002651	0.000487	0.001023	0.002365	0.00584
639	5.6e-05	0.00018	0.000641	0.00227	0.000402	0.000847	0.001956	0.005027
640	4.7e-05	0.000151	0.000531	0.001918	0.000332	0.000698	0.001625	0.004241
641	4e-05	0.000125	0.000432	0.001584	0.000269	0.000563	0.001329	0.00348
642	3.3e-05	0.000107	0.000355	0.001319	0.000224	0.000462	0.001104	0.002909
643	2.8e-05	8.9e-05	0.000291	0.00109	0.000184	0.000378	0.000902	0.002402
644	2.5e-05	7.3e-05	0.000244	0.000903	0.000151	0.000312	0.000725	0.001971
645	2.1e-05	6.1e-05	0.000206	0.000747	0.000125	0.000261	0.000607	0.001638
646	1.8e-05	5.1e-05	0.000172	0.000608	0.000102	0.000214	0.000505	0.001343
647	1.6e-05	4.2e-05	0.000146	0.000514	8.4e-05	0.00018	0.000424	0.001129
648	1.4e-05	3.6e-05	0.000122	0.000428	6.9e-05	0.000149	0.000354	0.000947
649	1.1e-05	3.1e-05	9.9e-05	0.00035	5.8e-05	0.000121	0.000292	0.000793
650	8e-06	2.7e-05	8.3e-05	0.000298	5e-05	9.9e-05	0.000246	0.00066
651	7e-06	2.3e-05	7e-05	0.000251	4.3e-05	8.1e-05	0.000205	0.00054
652	6e-06	1.9e-05	5.9e-05	0.000212	3.6e-05	7e-05	0.00017	0.00045
653	7e-06	1.7e-05	5.1e-05	0.00018	3e-05	5.9e-05	0.000145	0.000383
654	7e-06	1.6e-05	4.3e-05	0.000152	2.3e-05	4.9e-05	0.000124	0.000327
655	6e-06	1.3e-05	3.8e-05	0.000131	2e-05	4.2e-05	0.000102	0.000279
656	5e-06	1.1e-05	3.3e-05	0.000112	1.7e-05	3.5e-05	8.4e-05	0.000236
657	4e-06	1e-05	2.9e-05	9.6e-05	1.4e-05	2.9e-05	7.2e-05	0.0002
658	5e-06	9e-06	2.5e-05	8.3e-05	1.2e-05	2.5e-05	6.2e-05	0.000166
659	5e-06	8e-06	2.1e-05	7.1e-05	1.1e-05	2.1e-05	5.3e-05	0.000136
660	4e-06	8e-06	2e-05	6.6e-05	9e-06	1.8e-05	5.1e-05	0.00013
661	3e-06	8e-06	1.8e-05	5.9e-05	8e-06	1.6e-05	4.7e-05	0.000116
662	4e-06	8e-06	1.5e-05	5.1e-05	1e-05	1.6e-05	3.9e-05	9.4e-05
663	3e-06	7e-06	1.4e-05	4.1e-05	8e-06	1.3e-05	3.2e-05	8.6e-05
664	2e-06	6e-06	1.4e-05	3.3e-05	6e-06	9e-06	2.7e-05	7.9e-05
665	2e-06	6e-06	1.4e-05	3.6e-05	5e-06	8e-06	2.6e-05	6.7e-05
666	2e-06	5e-06	1.2e-05	3.4e-05	4e-06	8e-06	2.4e-05	5.6e-05
667	2e-06	3e-06	8e-06	2.8e-05	4e-06	7e-06	2.1e-05	4.5e-05
668	3e-06	3e-06	1e-05	2.8e-05	3e-06	7e-06	1.9e-05	3.7e-05
669	3e-06	3e-06	1.1e-05	2.7e-05	3e-06	5e-06	1.7e-05	3.4e-05
670	2e-06	2e-06	9e-06	2.4e-05	2e-06	4e-06	1.4e-05	3.9e-05
671	2e-06	3e-06	7e-06	2.1e-05	2e-06	4e-06	1.3e-05	3.5e-05
672	3e-06	4e-06	4e-06	1.8e-05	2e-06	5e-06	1.2e-05	2.8e-05
673	2e-06	3e-06	4e-06	1.7e-05	2e-06	4e-06	1.2e-05	2.7e-05
674	1e-06	2e-06	5e-06	1.6e-05	1e-06	4e-06	8e-06	2.5e-05
675	0	3e-06	6e-06	1.4e-05	1e-06	4e-06	3e-06	2.3e-05
676	0	3e-06	5e-06	1e-05	1e-06	4e-06	5e-06	2.2e-05
677	0	3e-06	4e-06	7e-06	0	3e-06	8e-06	2.1e-05
678	0	2e-06	3e-06	9e-06	0	3e-06	7e-06	1.5e-05
679	0	2e-06	4e-06	1.1e-05	0	3e-06	6e-06	1.4e-05
680	0	1e-06	5e-06	1.3e-05	0	3e-06	6e-06	1.5e-05
681	0	1e-06	4e-06	9e-06	0	2e-06	8e-06	1.4e-05
682	0	2e-06	3e-06	5e-06	0	2e-06	9e-06	1.3e-05
683	0	2e-06	3e-06	1e-06	0	2e-06	8e-06	1.2e-05
684	1e-06	2e-06	3e-06	2e-06	0	2e-06	7e-06	1e-05
685	2e-06	2e-06	2e-06	5e-06	0	1e-06	5e-06	8e-06
686	2e-06	1e-06	3e-06	6e-06	1e-06	1e-06	2e-06	6e-06
687	2e-06	1e-06	3e-06	6e-06	1e-06	1e-06	1e-06	7e-06
688	1e-06	1e-06	1e-06	3e-06	0	3e-06	1e-06	1e-05
689	2e-06	0	2e-06	5e-06	0	2e-06	1e-06	1e-05
690	3e-06	1e-06	2e-06	8e-06	0	1e-06	0	8e-06
691	2e-06	2e-06	1e-06	8e-06	0	2e-06	0	2e-06
692	2e-06	2e-06	1e-06	6e-06	0	2e-06	0	4e-06
693	1e-06	2e-06	2e-06	3e-06	0	1e-06	0	1e-05
694	1e-06	2e-06	2e-06	5e-06	0	2e-06	0	5e-06
695	0	1e-06	2e-06	5e-06	0	2e-06	0	2e-06
696	0	0	2e-06	4e-06	0	0	0	4e-06
697	0	1e-06	2e-06	6e-06	0	0	2e-06	3e-06
698	0	1e-06	2e-06	1e-05	0	0	4e-06	0
699	0	2e-06	4e-06	8e-06	0	0	5e-06	0
700	0	2e-06	3e-06	5e-06	0	0	4e-06	0
701	0	2e-06	0	1e-06	0	0	0	0
702	0	2e-06	1e-06	3e-06	0	1e-06	0	1e-06
703	0	2e-06	1e-06	5e-06	0	2e-06	0	3e-06
704	0	1e-06	0	6e-06	2e-06	2e-06	0	5e-06
705	0	1e-06	2e-06	4e-06	2e-06	2e-06	1e-06	5e-06
706	0	0	5e-06	1e-06	1e-06	1e-06	2e-06	5e-06
707	0	0	3e-06	1e-06	1e-06	0	1e-06	6e-06
708	0	0	2e-06	1e-06	1e-06	0	1e-06	6e-06
709	0	0	1e-06	2e-06	1e-06	1e-06	0	4e-06
710	0	0	2e-06	3e-06	1e-06	1e-06	0	4e-06
711	0	0	3e-06	4e-06	0	1e-06	0	4e-06
712	0	0	2e-06	4e-06	0	1e-06	0	1e-06
713	0	0	2e-06	3e-06	0	1e-06	0	0
714	0	0	2e-06	0	0	0	0	1e-06
715	0	0	1e-06	0	0	0	0	1e-06
716	0	0	0	0	0	0	1e-06	3e-06
717	0	0	0	0	0	0	3e-06	5e-06
718	0	0	0	1e-06	0	0	2e-06	6e-06
719	0	0	0	2e-06	0	0	1e-06	7e-06
720	0	1e-06	0	4e-06	0	0	4e-06	7e-06
721	0	1e-06	1e-06	4e-06	0	0	4e-06	6e-06
722	0	0	1e-06	4e-06	0	0	2e-06	4e-06
723	0	1e-06	2e-06	2e-06	0	0	4e-06	5e-06
724	0	2e-06	3e-06	0	0	0	5e-06	5e-06
725	0	0	3e-06	0	0	0	5e-06	2e-06
726	0	0	2e-06	0	0	0	3e-06	1e-06
727	0	0	1e-06	0	1e-06	0	1e-06	2e-06
728	0	0	1e-06	0	2e-06	0	0	1e-06
729	0	0	0	1e-06	2e-06	0	3e-06	0
730	0	0	0	3e-06	1e-06	0	8e-06	0
731	0	0	0	4e-06	2e-06	1e-06	6e-06	0
732	0	0	0	3e-06	2e-06	2e-06	4e-06	0
733	1e-06	0	0	1e-06	2e-06	1e-06	2e-06	0
734	1e-06	1e-06	0	0	2e-06	1e-06	2e-06	1e-06
735	2e-06	2e-06	0	0	3e-06	2e-06	3e-06	3e-06
736	1e-06	2e-06	1e-06	0	2e-06	2e-06	3e-06	3e-06
737	1e-06	2e-06	2e-06	1e-06	1e-06	2e-06	3e-06	4e-06
738	1e-06	2e-06	3e-06	3e-06	2e-06	2e-06	0	4e-06
739	2e-06	3e-06	4e-06	3e-06	3e-06	2e-06	1e-06	5e-06
740	2e-06	3e-06	4e-06	2e-06	4e-06	1e-06	3e-06	5e-06
741	2e-06	2e-06	3e-06	4e-06	2e-06	2e-06	5e-06	4e-06
742	2e-06	1e-06	3e-06	5e-06	2e-06	2e-06	4e-06	2e-06
743	2e-06	0	4e-06	5e-06	2e-06	1e-06	3e-06	0
744	2e-06	1e-06	2e-06	5e-06	4e-06	3e-06	1e-06	0
745	2e-06	2e-06	1e-06	6e-06	5e-06	3e-06	1e-06	0
746	3e-06	3e-06	2e-06	5e-06	3e-06	3e-06	3e-06	0
747	3e-06	3e-06	2e-06	5e-06	4e-06	3e-06	3e-06	0
748	2e-06	3e-06	2e-06	4e-06	4e-06	3e-06	3e-06	0
749	3e-06	2e-06	3e-06	2e-06	4e-06	2e-06	5e-06	0
750	3e-06	2e-06	4e-06	2e-06	4e-06	2e-06	5e-06	0
751	3e-06	2e-06	6e-06	3e-06	4e-06	4e-06	4e-06	0
752	3e-06	3e-06	5e-06	3e-06	5e-06	5e-06	4e-06	1e-06
753	3e-06	4e-06	4e-06	5e-06	5e-06	5e-06	4e-06	2e-06
754	3e-06	4e-06	2e-06	9e-06	3e-06	5e-06	6e-06	5e-06
755	4e-06	4e-06	3e-06	1e-05	4e-06	5e-06	4e-06	7e-06
756	5e-06	4e-06	5e-06	1e-05	6e-06	4e-06	3e-06	8e-06
757	5e-06	4e-06	5e-06	9e-06	6e-06	5e-06	6e-06	6e-06
758	5e-06	5e-06	6e-06	6e-06	6e-06	5e-06	8e-06	6e-06
759	5e-06	8e-06	8e-06	3e-06	8e-06	4e-06	8e-06	7e-06
760	6e-06	6e-06	9e-06	6e-06	8e-06	5e-06	7e-06	4e-06
761	6e-06	6e-06	8e-06	7e-06	7e-06	6e-06	5e-06	2e-06
762	7e-06	7e-06	6e-06	4e-06	7e-06	7e-06	4e-06	3e-06
763	8e-06	6e-06	7e-06	9e-06	7e-06	7e-06	7e-06	8e-06
764	9e-06	6e-06	8e-06	1.4e-05	7e-06	8e-06	1.1e-05	1.2e-05
765	9e-06	8e-06	8e-06	1e-05	8e-06	1e-05	1.2e-05	9e-06
766	9e-06	1e-05	9e-06	9e-06	9e-06	1e-05	1.4e-05	1e-05
767	1.1e-05	1.1e-05	1.1e-05	9e-06	1.1e-05	1e-05	1.6e-05	1.4e-05
768	1.2e-05	1.1e-05	1.2e-05	1.2e-05	1.2e-05	1.3e-05	1.6e-05	1.8e-05
769	1.3e-05	1.2e-05	1.3e-05	1.3e-05	1.2e-05	1.4e-05	1.5e-05	2e-05
770	1.3e-05	1.4e-05	1.4e-05	1.3e-05	1.3e-05	1.2e-05	1.3e-05	1.8e-05
771	1.5e-05	1.3e-05	1.6e-05	9e-06	1.5e-05	1.2e-05	1.5e-05	1.8e-05
772	1.6e-05	1.3e-05	1.7e-05	7e-06	1.6e-05	1.4e-05	1.7e-05	1.8e-05
773	1.7e-05	1.6e-05	1.8e-05	1.3e-05	1.8e-05	1.6e-05	1.9e-05	1.5e-05
774	1.8e-05	1.8e-05	1.9e-05	1.8e-05	2e-05	1.8e-05	2.1e-05	1.6e-05
775	1.9e-05	2e-05	2e-05	2.1e-05	2.1e-05	2e-05	2.3e-05	1.8e-05
776	2.2e-05	2.2e-05	2.3e-05	2e-05	2.2e-05	2e-05	2.7e-05	2e-05
777	2.4e-05	2.4e-05	2.4e-05	2.1e-05	2.4e-05	2.2e-05	2.8e-05	2e-05
778	2.6e-05	2.4e-05	2.4e-05	2.7e-05	2.5e-05	2.5e-05	2.6e-05	1.6e-05
779	2.7e-05	2.7e-05	2.5e-05	2.7e-05	2.5e-05	2.8e-05	2.6e-05	2.7e-05
780	2.9e-05	3e-05	2.6e-05	2.6e-05	2.5e-05	3.1e-05	2.7e-05	3.8e-05

## Sheet: Fig. 1 c-d
Fig. 1 c-d
Intensity	Condition	S_cone	M_cone	L_cone	Melanopic
1	LM	7.83	7.69	8.18	3.7
2	LM	16.97	17.53	18.39	8.82
3	LM	36.19	37.83	39.84	20.7
4	LM	73.67	80.08	84.78	48.39
1	HM	7.61	8.07	8.29	15.17
2	HM	16.79	17.47	18.47	32.81
3	HM	36.36	37.63	39.77	70.33
4	HM	75.86	79.08	85.25	146

## Sheet:  Fig. 2 Sleep latency
Fig. 2
Participant	Intensity	Condition	SL2
1	1	LM	20.5
1	1	HM	19
2	3	HM	10
2	3	LM	7
3	4	HM	30.5
3	4	LM	21.5
4	3	LM	12.5
4	3	HM	18
5	2	LM	8
5	2	HM	14
6	3	HM	14
6	3	LM	12
7	4	HM	22
7	4	LM	38.5
8	3	HM	17
8	3	LM	24.5
9	1	HM	9.5
9	1	LM	6.5
10	2	LM	10
10	2	HM	10.5
11	3	HM	16
11	3	LM	15.5
12	4	HM	8
12	4	LM	7.5
13	3	HM	16.5
13	3	LM	12
14	3	HM	7
14	3	LM	7.5
15	1	HM	6.5
15	1	LM	10.5
16	2	HM	6
16	2	LM	8
17	1	LM	12.5
17	1	HM	23
18	4	LM	18.5
18	4	HM	16.5
19	3	LM	11.5
19	3	HM	8
20	2	HM	6
20	2	LM	7.5
21	1	HM	15.5
21	1	LM	12
22	2	LM	14
22	2	HM	13
23	4	LM	6.5
23	4	HM	9
24	2	LM	16
24	2	HM	9.5
25	3	LM	11
25	3	HM	10
26	1	HM	5.5
26	1	LM	5.5
27	3	HM	12
27	3	LM	6
28	1	LM	9
28	1	HM	11
29	2	HM	4
29	2	LM	6
30	4	HM	12.5
30	4	LM	17
31	2	HM	5
31	2	LM	5
32	1	LM	10.5
32	1	HM	9
33	3	LM	12
33	3	HM	20.5
34	4	LM	7.5
34	4	HM	11.5
35	1	LM	6.5
35	1	HM	4.5
36	3	LM	17.5
36	3	HM	21.5
37	3	LM	8.5
37	3	HM	12
38	1	LM	10.5
38	1	HM	7
39	4	HM	17
39	4	LM	9.5
40	4	HM	16.5
40	4	LM	9.5
41	1	LM	7
41	1	HM	6.5
42	4	LM	7
42	4	HM	14.5
43	2	HM	10
43	2	LM	6.5
44	4	LM	8
44	4	HM	14.5
45	1	HM	8.5
45	1	LM	7.5
46	1	HM	12
46	1	LM	18.5
47	4	LM	10.5
47	4	HM	16
48	3	HM	27
48	3	LM	10.5
49	3	LM	8
49	3	HM	6.5
50	2	LM	10
50	2	HM	30.5
51	1	HM	11
51	1	LM	7.5
52	1	HM	12.5
52	1	LM	5
53	1	HM	11
53	1	LM	6.5
54	3	LM	13
54	3	HM	11
55	1	LM	10
55	1	HM	25
56	2	LM	18
56	2	HM	10.5
57	4	LM	4.5
57	4	HM	8.5
58	1	HM	19
59	2	LM	10
59	2	HM	11.5
60	2	HM	11.5
60	2	LM	13
61	4	LM	16
61	4	HM	14
62	4	HM	6
62	4	LM	8.5
63	2	HM	29
63	2	LM	7.5
64	4	LM	5.5
64	4	HM	11.5
65	3	LM	10.5
65	3	HM	20.5
66	2	HM	9
66	2	LM	11
67	4	HM	9
67	4	LM	11
68	3	HM	5.5
68	3	LM	6
69	4	LM	8.5
69	4	HM	17
70	2	LM	10.5
70	2	HM	14.5
71	2	HM	28
71	2	LM	13
72	2	LM	19
72	2	HM	21.5

## Sheet: Fig. 3 a Melatonin
Fig. 3 a
Participant	Intensity	Condition	Sample	Melatonin.concentration
2	3	HM	1	3.1
2	3	HM	2	4.6
2	3	HM	3	3.9
2	3	HM	4	3.9
2	3	HM	5	4.8
2	3	HM	6	3.2
2	3	HM	7	4.6
2	3	HM	8	4.2
2	3	HM	9	2.3
2	3	HM	10	3.1
2	3	HM	11	7.6
2	3	HM	12	11.1
2	3	HM	13	13.2
2	3	HM	14	18.5
2	3	HM	15	9.7
2	3	HM	16	6.3
2	3	HM	17	8.8
2	3	LM	1	3.1
2	3	LM	2	4.8
2	3	LM	3	2.1
2	3	LM	4	3.1
2	3	LM	5	2.8
2	3	LM	6	2.1
2	3	LM	7	3.3
2	3	LM	8	3
2	3	LM	9	4.5
2	3	LM	10	6.2
2	3	LM	11	10.5
2	3	LM	12	12.1
2	3	LM	13	13.9
2	3	LM	14	20.2
2	3	LM	15	8.8
2	3	LM	16	4.7
2	3	LM	17	4.2
3	4	HM	1	0.9
3	4	HM	2	1
3	4	HM	3	0.9
3	4	HM	4	1.5
3	4	HM	5	1.9
3	4	HM	6	0.9
3	4	HM	7	1.4
3	4	HM	8	1.5
3	4	HM	9	1.2
3	4	HM	10	0.9
3	4	HM	11	1.2
3	4	HM	12	2.1
3	4	HM	13	1.5
3	4	HM	14	3
3	4	HM	15	5.3
3	4	HM	16	4.1
3	4	HM	17	4
3	4	LM	1	0.9
3	4	LM	2	2.3
3	4	LM	3	0.9
3	4	LM	4	1.5
3	4	LM	5	0.9
3	4	LM	6	1.1
3	4	LM	7	1.1
3	4	LM	8	1
3	4	LM	9	1
3	4	LM	10	1.6
3	4	LM	11	1.6
3	4	LM	12	3
3	4	LM	13	5.7
3	4	LM	14	5.7
3	4	LM	15	5.2
3	4	LM	16	4.1
3	4	LM	17	3.3
4	3	HM	1	0.9
4	3	HM	2	1
4	3	HM	3	0.9
4	3	HM	4	0.9
4	3	HM	5	0.9
4	3	HM	6	1.1
4	3	HM	7	3.7
4	3	HM	8	5.4
4	3	HM	9	8.9
4	3	HM	10	11.3
4	3	HM	11	11.2
4	3	HM	12	15
4	3	HM	13	15.2
4	3	HM	14	14.4
4	3	HM	15	1.2
4	3	HM	16	1
4	3	HM	17	1.2
4	3	LM	1	2.1
4	3	LM	2	1.7
4	3	LM	3	0.9
4	3	LM	4	1.8
4	3	LM	5	1.1
4	3	LM	6	1
4	3	LM	7	1.7
4	3	LM	8	2.6
4	3	LM	9	5.1
4	3	LM	10	8.3
4	3	LM	11	9.5
4	3	LM	12	11.1
4	3	LM	13	12.7
4	3	LM	14	14.2
4	3	LM	15	1.5
4	3	LM	16	0.9
4	3	LM	17	0.9
5	2	HM	1	1.3
5	2	HM	2	1.1
5	2	HM	3	0.9
5	2	HM	4	1.2
5	2	HM	5	0.9
5	2	HM	6	0.9
5	2	HM	7	0.9
5	2	HM	8	0.9
5	2	HM	9	1.4
5	2	HM	10	0.9
5	2	HM	11	0.9
5	2	HM	12	1.6
5	2	HM	13	3.4
5	2	HM	14	10.2
5	2	HM	15	15.5
5	2	HM	16	0.9
5	2	HM	17	0.9
5	2	LM	1	1.3
5	2	LM	2	1
5	2	LM	3	1.8
5	2	LM	4	1.3
5	2	LM	5	0.9
5	2	LM	6	0.9
5	2	LM	7	0.9
5	2	LM	8	0.9
5	2	LM	9	1
5	2	LM	10	0.9
5	2	LM	11	1.1
5	2	LM	12	5
5	2	LM	13	9.8
5	2	LM	14	17.9
5	2	LM	15	20.4
5	2	LM	16	5.1
5	2	LM	17	2.7
6	3	HM	1	1.498
6	3	HM	2	1.507
6	3	HM	3	0.9
6	3	HM	4	0.9
6	3	HM	5	0.9
6	3	HM	6	2.3
6	3	HM	7	0.9
6	3	HM	8	0.9
6	3	HM	9	0.9
6	3	HM	10	0.9
6	3	HM	11	0.9
6	3	HM	12	0.9
6	3	HM	13	2.575
6	3	HM	14	4.661
6	3	HM	15	4.234
6	3	HM	16	2.636
6	3	HM	17	0.9
6	3	LM	1	1.474
6	3	LM	2	1.752
6	3	LM	3	1.334
6	3	LM	4	0.9
6	3	LM	5	0.9
6	3	LM	6	1.729
6	3	LM	7	0.9
6	3	LM	8	0.9
6	3	LM	9	0.9
6	3	LM	10	1.187
6	3	LM	11	1.039
6	3	LM	12	2.215
6	3	LM	13	6.287
6	3	LM	14	6.446
6	3	LM	15	6.186
6	3	LM	16	4.291
6	3	LM	17	2.794
7	4	HM	1	0.9
7	4	HM	2	0.9
7	4	HM	3	0.9
7	4	HM	4	1.2
7	4	HM	5	0.9
7	4	HM	6	0.9
7	4	HM	7	0.9
7	4	HM	8	1
7	4	HM	9	0.9
7	4	HM	10	0.9
7	4	HM	11	0.9
7	4	HM	12	0.9
7	4	HM	13	0.9
7	4	HM	14	3.6
7	4	HM	15	18.2
7	4	HM	16	11.7
7	4	HM	17	12.8
7	4	LM	1	0.9
7	4	LM	2	0.9
7	4	LM	3	0.9
7	4	LM	4	0.9
7	4	LM	5	0.9
7	4	LM	6	1.3
7	4	LM	7	0.9
7	4	LM	8	0.9
7	4	LM	9	1
7	4	LM	10	0.9
7	4	LM	11	0.9
7	4	LM	12	0.9
7	4	LM	13	2.5
7	4	LM	14	6.5
7	4	LM	15	15.5
7	4	LM	16	11.9
7	4	LM	17	8.4
8	3	HM	1	2.6
8	3	HM	2	2.8
8	3	HM	3	0.9
8	3	HM	4	2.8
8	3	HM	5	1.8
8	3	HM	6	2.9
8	3	HM	7	2.2
8	3	HM	8	1.5
8	3	HM	9	1.3
8	3	HM	10	2.6
8	3	HM	11	1.1
8	3	HM	12	3.7
8	3	HM	13	3.7
8	3	HM	14	8.7
8	3	HM	15	14.3
8	3	HM	16	9.3
8	3	HM	17	4.9
8	3	LM	1	3.1
8	3	LM	2	3.1
8	3	LM	3	3.1
8	3	LM	4	1.9
8	3	LM	5	2.4
8	3	LM	6	1.1
8	3	LM	7	1.7
8	3	LM	8	3.8
8	3	LM	9	1.2
8	3	LM	10	3
8	3	LM	11	1.9
8	3	LM	12	8.7
8	3	LM	13	13.5
8	3	LM	14	9.5
8	3	LM	15	10.3
8	3	LM	16	9
8	3	LM	17	6.7
9	1	HM	1	2.4
9	1	HM	2	5.3
9	1	HM	3	1.6
9	1	HM	4	2.4
9	1	HM	5	2.5
9	1	HM	6	5.8
9	1	HM	7	2.4
9	1	HM	8	3
9	1	HM	9	2.9
9	1	HM	10	5.5
9	1	HM	11	10.9
9	1	HM	12	14.8
9	1	HM	13	17.9
9	1	HM	14	21.2
9	1	HM	15	13.8
9	1	HM	16	11.5
9	1	HM	17	11.4
9	1	LM	1	3
9	1	LM	2	1.9
9	1	LM	3	3.1
9	1	LM	4	4.3
9	1	LM	5	3.3
9	1	LM	6	4.7
9	1	LM	7	3
9	1	LM	8	3.5
9	1	LM	9	5
9	1	LM	10	9.3
9	1	LM	11	12.7
9	1	LM	12	16.4
9	1	LM	13	20.3
9	1	LM	14	16.2
9	1	LM	15	12
9	1	LM	16	12.4
9	1	LM	17	9.3
10	2	HM	1	0.9
10	2	HM	2	0.9
10	2	HM	3	0.9
10	2	HM	4	1.7
10	2	HM	5	2.1
10	2	HM	6	2.1
10	2	HM	7	2
10	2	HM	8	1
10	2	HM	9	1.3
10	2	HM	10	1
10	2	HM	11	4
10	2	HM	12	8
10	2	HM	13	11.4
10	2	HM	14	13.9
10	2	HM	15	10.2
10	2	HM	16	10.5
10	2	HM	17	7.3
10	2	LM	1	1.1
10	2	LM	2	1.6
10	2	LM	3	0.9
10	2	LM	4	1.8
10	2	LM	5	0.9
10	2	LM	6	1.2
10	2	LM	7	1.7
10	2	LM	8	1.5
10	2	LM	9	3.5
10	2	LM	10	5.7
10	2	LM	11	11.2
10	2	LM	12	15.1
10	2	LM	13	15.1
10	2	LM	14	16.8
10	2	LM	15	9.1
10	2	LM	16	7.6
10	2	LM	17	5.3
11	3	HM	1	0.9
11	3	HM	2	1.2
11	3	HM	3	0.9
11	3	HM	4	0.9
11	3	HM	5	1.6
11	3	HM	6	2.8
11	3	HM	7	0.9
11	3	HM	8	0.9
11	3	HM	9	0.9
11	3	HM	10	0.9
11	3	HM	11	0.9
11	3	HM	12	1.2
11	3	HM	13	3.1
11	3	HM	14	7.4
11	3	HM	15	3.4
11	3	HM	16	7
11	3	HM	17	4.8
11	3	LM	1	0.9
11	3	LM	2	0.9
11	3	LM	3	0.9
11	3	LM	4	1.5
11	3	LM	5	0.9
11	3	LM	6	1.5
11	3	LM	7	0.9
11	3	LM	8	1.3
11	3	LM	9	0.9
11	3	LM	10	1.5
11	3	LM	11	0.9
11	3	LM	12	1.7
11	3	LM	13	4.3
11	3	LM	14	6.5
11	3	LM	15	4.6
11	3	LM	16	6.4
11	3	LM	17	4.7
12	4	HM	1	1.26
12	4	HM	2	1
12	4	HM	3	1.718
12	4	HM	4	1.796
12	4	HM	5	1.57
12	4	HM	6	2.312
12	4	HM	7	2.595
12	4	HM	8	2.474
12	4	HM	9	1.857
12	4	HM	10	2.551
12	4	HM	11	6.608
12	4	HM	12	11.395
12	4	HM	13	15.657
12	4	HM	14	20.733
12	4	HM	15	7.491
12	4	HM	16	5.092
12	4	HM	17	5.539
12	4	LM	1	1.303
12	4	LM	2	1.329
12	4	LM	3	1.228
12	4	LM	4	2.638
12	4	LM	5	3.109
12	4	LM	6	3.136
12	4	LM	7	2.611
12	4	LM	8	3.568
12	4	LM	9	3.915
12	4	LM	10	6.09
12	4	LM	11	12.824
12	4	LM	12	17.267
12	4	LM	13	19.413
12	4	LM	14	22.205
12	4	LM	15	6.749
12	4	LM	16	4.698
12	4	LM	17	4.842
13	3	HM	1	3.4
13	3	HM	2	2
13	3	HM	3	4.1
13	3	HM	4	5.1
13	3	HM	5	4.6
13	3	HM	6	4.4
13	3	HM	7	5.8
13	3	HM	8	3.5
13	3	HM	9	6
13	3	HM	10	10.3
13	3	HM	11	13.5
13	3	HM	12	17.2
13	3	HM	13	17.6
13	3	HM	14	19.1
13	3	HM	15	9.5
13	3	HM	16	8.4
13	3	HM	17	5.4
13	3	LM	1	1.7
13	3	LM	2	1.6
13	3	LM	3	0.9
13	3	LM	4	2.5
13	3	LM	5	3
13	3	LM	6	4.2
13	3	LM	7	3.4
13	3	LM	8	3.3
13	3	LM	9	4.8
13	3	LM	10	6.3
13	3	LM	11	10.3
13	3	LM	12	15.2
13	3	LM	13	16.6
13	3	LM	14	15.9
13	3	LM	15	7.2
13	3	LM	16	9.1
13	3	LM	17	7.2
14	3	HM	1	0.9
14	3	HM	2	0.9
14	3	HM	3	0.9
14	3	HM	4	2.7
14	3	HM	5	2.4
14	3	HM	6	1
14	3	HM	7	2.3
14	3	HM	8	1.1
14	3	HM	9	1.1
14	3	HM	10	0.9
14	3	HM	11	0.9
14	3	HM	12	0.9
14	3	HM	13	2.7
14	3	HM	14	6.2
14	3	HM	15	7.7
14	3	HM	16	5.3
14	3	HM	17	4.2
14	3	LM	1	0.9
14	3	LM	2	0.9
14	3	LM	3	0.9
14	3	LM	4	0.9
14	3	LM	5	1.1
14	3	LM	6	1.6
14	3	LM	7	0.9
14	3	LM	8	0.9
14	3	LM	9	0.9
14	3	LM	10	0.9
14	3	LM	11	0.9
14	3	LM	12	1.5
14	3	LM	13	3.4
14	3	LM	14	4.6
14	3	LM	15	5.5
14	3	LM	16	3.4
14	3	LM	17	2.3
15	1	HM	1	0.9
15	1	HM	2	3.7
15	1	HM	3	3
15	1	HM	4	2.1
15	1	HM	5	2.5
15	1	HM	6	2.9
15	1	HM	7	3.6
15	1	HM	8	4.1
15	1	HM	9	6
15	1	HM	10	8.6
15	1	HM	11	12.2
15	1	HM	12	9
15	1	HM	13	12.8
15	1	HM	14	11.7
15	1	HM	15	4.5
15	1	HM	16	4.4
15	1	HM	17	3.2
15	1	LM	1	0.9
15	1	LM	2	0.9
15	1	LM	3	0.9
15	1	LM	4	1.3
15	1	LM	5	0.9
15	1	LM	6	1.1
15	1	LM	7	1.3
15	1	LM	8	1.3
15	1	LM	9	1.6
15	1	LM	10	4.2
15	1	LM	11	8.8
15	1	LM	12	10.5
15	1	LM	13	9.3
15	1	LM	14	6.8
15	1	LM	15	3.7
15	1	LM	16	3.3
15	1	LM	17	3.1
16	2	HM	1	0.9
16	2	HM	2	0.9
16	2	HM	3	0.9
16	2	HM	4	0.9
16	2	HM	5	0.9
16	2	HM	6	0.9
16	2	HM	7	0.9
16	2	HM	8	1.4
16	2	HM	9	1.2
16	2	HM	10	1.4
16	2	HM	11	2.5
16	2	HM	12	5.8
16	2	HM	13	7.2
16	2	HM	14	6.2
16	2	HM	15	3.5
16	2	HM	16	2.7
16	2	HM	17	2.4
16	2	LM	1	1
16	2	LM	2	0.9
16	2	LM	3	0.9
16	2	LM	4	1.1
16	2	LM	5	1.4
16	2	LM	6	1.4
16	2	LM	7	2
16	2	LM	8	1.4
16	2	LM	9	1
16	2	LM	10	1
16	2	LM	11	5.2
16	2	LM	12	8.8
16	2	LM	13	10
16	2	LM	14	14.9
16	2	LM	15	8
16	2	LM	16	11.3
16	2	LM	17	5.4
18	4	HM	1	1.1
18	4	HM	2	1.5
18	4	HM	3	1.2
18	4	HM	4	0.9
18	4	HM	5	0.9
18	4	HM	6	2.4
18	4	HM	7	3.4
18	4	HM	8	2.2
18	4	HM	9	0.9
18	4	HM	10	1.8
18	4	HM	11	0.9
18	4	HM	12	2
18	4	HM	13	3.3
18	4	HM	14	1.9
18	4	HM	15	16.5
18	4	HM	16	4.6
18	4	HM	17	2.3
18	4	LM	1	0.9
18	4	LM	2	0.9
18	4	LM	3	0.9
18	4	LM	4	0.9
18	4	LM	5	0.9
18	4	LM	6	0.9
18	4	LM	7	0.9
18	4	LM	8	0.9
18	4	LM	9	0.9
18	4	LM	10	0.9
18	4	LM	11	0.9
18	4	LM	12	0.9
18	4	LM	13	0.9
18	4	LM	14	0.9
18	4	LM	15	10.4
18	4	LM	16	2.7
18	4	LM	17	2.6
19	3	HM	1	0.9
19	3	HM	2	0.9
19	3	HM	3	0.9
19	3	HM	4	0.9
19	3	HM	5	0.9
19	3	HM	6	0.9
19	3	HM	7	0.9
19	3	HM	8	1.1
19	3	HM	9	0.9
19	3	HM	10	0.9
19	3	HM	11	1.3
19	3	HM	12	3.2
19	3	HM	13	6.4
19	3	HM	14	5.5
19	3	HM	15	5.2
19	3	HM	16	3.6
19	3	HM	17	1.7
19	3	LM	1	2
19	3	LM	2	0.9
19	3	LM	3	0.9
19	3	LM	4	0.9
19	3	LM	5	0.9
19	3	LM	6	0.9
19	3	LM	7	1
19	3	LM	8	0.9
19	3	LM	9	1.1
19	3	LM	10	0.9
19	3	LM	11	1.5
19	3	LM	12	2.8
19	3	LM	13	5.7
19	3	LM	14	3.8
19	3	LM	15	4
19	3	LM	16	2.4
19	3	LM	17	0.9
20	2	HM	1	0.9
20	2	HM	2	0.9
20	2	HM	3	0.9
20	2	HM	4	1.6
20	2	HM	5	0.9
20	2	HM	6	1.4
20	2	HM	7	3.1
20	2	HM	8	2.1
20	2	HM	9	3.8
20	2	HM	10	1.7
20	2	HM	11	22.5
20	2	HM	12	40.2
20	2	HM	13	47.8
20	2	HM	14	47.8
20	2	HM	15	11
20	2	HM	16	6.9
20	2	HM	17	3.8
20	2	LM	1	1.2
20	2	LM	2	0.9
20	2	LM	3	0.9
20	2	LM	4	2.8
20	2	LM	5	1.8
20	2	LM	6	2.5
20	2	LM	7	5.5
20	2	LM	8	5
20	2	LM	9	19.1
20	2	LM	10	31.7
20	2	LM	11	46.1
20	2	LM	12	42.8
20	2	LM	13	60.5
20	2	LM	14	58.2
20	2	LM	15	12.2
20	2	LM	16	8.4
20	2	LM	17	4.6
21	1	HM	1	0.9
21	1	HM	2	1
21	1	HM	3	0.9
21	1	HM	4	0.9
21	1	HM	5	1.2
21	1	HM	6	1.4
21	1	HM	7	1.5
21	1	HM	8	1.4
21	1	HM	9	1.1
21	1	HM	10	1.7
21	1	HM	11	4
21	1	HM	12	8.5
21	1	HM	13	14.6
21	1	HM	14	13.2
21	1	HM	15	4.9
21	1	HM	16	7
21	1	HM	17	8.1
21	1	LM	1	0.9
21	1	LM	2	0.9
21	1	LM	3	0.9
21	1	LM	4	1.2
21	1	LM	5	0.9
21	1	LM	6	1.4
21	1	LM	7	1.2
21	1	LM	8	1
21	1	LM	9	1.5
21	1	LM	10	2.5
21	1	LM	11	6.1
21	1	LM	12	12.7
21	1	LM	13	10.8
21	1	LM	14	16.6
21	1	LM	15	4.8
21	1	LM	16	6.4
21	1	LM	17	3.8
22	2	HM	1	0.9
22	2	HM	2	0.9
22	2	HM	3	0.9
22	2	HM	4	0.9
22	2	HM	5	0.9
22	2	HM	6	1.2
22	2	HM	7	1.4
22	2	HM	8	0.9
22	2	HM	9	2.4
22	2	HM	10	5.3
22	2	HM	11	7.5
22	2	HM	12	10
22	2	HM	13	13.4
22	2	HM	14	12.1
22	2	HM	15	5.9
22	2	HM	16	2.6
22	2	HM	17	2.8
22	2	LM	1	0.9
22	2	LM	2	1.9
22	2	LM	3	0.9
22	2	LM	4	0.9
22	2	LM	5	0.9
22	2	LM	6	1.1
22	2	LM	7	0.9
22	2	LM	8	0.9
22	2	LM	9	0.9
22	2	LM	10	0.9
22	2	LM	11	4.5
22	2	LM	12	6.8
22	2	LM	13	9.4
22	2	LM	14	9.6
22	2	LM	15	9.9
22	2	LM	16	5.2
22	2	LM	17	3.6
23	4	HM	1	0.9
23	4	HM	2	0.9
23	4	HM	3	0.9
23	4	HM	4	0.9
23	4	HM	5	0.9
23	4	HM	6	0.9
23	4	HM	7	0.9
23	4	HM	8	0.9
23	4	HM	9	0.9
23	4	HM	10	0.9
23	4	HM	11	0.9
23	4	HM	12	2
23	4	HM	13	4.3
23	4	HM	14	12.6
23	4	HM	15	10.5
23	4	HM	16	9.2
23	4	HM	17	5.9
23	4	LM	1	0.9
23	4	LM	2	0.9
23	4	LM	3	0.9
23	4	LM	4	1.3
23	4	LM	5	1
23	4	LM	6	0.9
23	4	LM	7	1.5
23	4	LM	8	0.9
23	4	LM	9	1.8
23	4	LM	10	4.7
23	4	LM	11	12.7
23	4	LM	12	17.1
23	4	LM	13	20.2
23	4	LM	14	24.6
23	4	LM	15	5.8
23	4	LM	16	4.6
23	4	LM	17	2.8
25	3	HM	1	1
25	3	HM	2	0.9
25	3	HM	3	0.9
25	3	HM	4	1
25	3	HM	5	1
25	3	HM	6	1.3
25	3	HM	7	1.1
25	3	HM	8	0.9
25	3	HM	9	0.9
25	3	HM	10	1.4
25	3	HM	11	4
25	3	HM	12	6.7
25	3	HM	13	6.5
25	3	HM	14	6.7
25	3	HM	15	5.7
25	3	HM	16	3.6
25	3	HM	17	1.8
25	3	LM	1	0.9
25	3	LM	2	0.9
25	3	LM	3	0.9
25	3	LM	4	0.9
25	3	LM	5	0.9
25	3	LM	6	1.5
25	3	LM	7	0.9
25	3	LM	8	0.9
25	3	LM	9	0.9
25	3	LM	10	0.9
25	3	LM	11	4.8
25	3	LM	12	7.5
25	3	LM	13	10.8
25	3	LM	14	7.9
25	3	LM	15	9
25	3	LM	16	6.5
25	3	LM	17	4.4
26	1	HM	1	1.1
26	1	HM	2	0.9
26	1	HM	3	0.9
26	1	HM	4	0.9
26	1	HM	5	0.9
26	1	HM	6	0.9
26	1	HM	7	1.1
26	1	HM	8	0.9
26	1	HM	9	2.1
26	1	HM	10	4.4
26	1	HM	11	8.2
26	1	HM	12	11.7
26	1	HM	13	15
26	1	HM	14	17.3
26	1	HM	15	3
26	1	HM	16	2.6
26	1	HM	17	2.4
26	1	LM	1	0.9
26	1	LM	2	0.9
26	1	LM	3	0.9
26	1	LM	4	0.9
26	1	LM	5	0.9
26	1	LM	6	1.4
26	1	LM	7	3
26	1	LM	8	5.2
26	1	LM	9	6.9
26	1	LM	10	10.9
26	1	LM	11	15.1
26	1	LM	12	17.1
26	1	LM	13	12.2
26	1	LM	14	15.2
26	1	LM	15	2.7
26	1	LM	16	3.5
26	1	LM	17	2.9
27	3	HM	1	2.6
27	3	HM	2	2.6
27	3	HM	3	2.2
27	3	HM	4	3.21
27	3	HM	5	4.6
27	3	HM	6	5
27	3	HM	7	3.3
27	3	HM	8	3.4
27	3	HM	9	2.8
27	3	HM	10	3.1
27	3	HM	11	5.4
27	3	HM	12	8
27	3	HM	13	17.8
27	3	HM	14	18.8
27	3	HM	15	25.2
27	3	HM	16	22.9
27	3	HM	17	22.3
27	3	LM	1	3.6
27	3	LM	2	2.5
27	3	LM	3	2
27	3	LM	4	2.7
27	3	LM	5	1.9
27	3	LM	6	4.1
27	3	LM	7	3.7
27	3	LM	8	3.6
27	3	LM	9	5.5
27	3	LM	10	7.9
27	3	LM	11	14.3
27	3	LM	12	15.8
27	3	LM	13	23.9
27	3	LM	14	29.5
27	3	LM	15	26.9
27	3	LM	16	18
27	3	LM	17	18.5
29	2	HM	1	0.9
29	2	HM	2	0.9
29	2	HM	3	0.9
29	2	HM	4	0.9
29	2	HM	5	0.9
29	2	HM	6	0.9
29	2	HM	7	0.9
29	2	HM	8	0.9
29	2	HM	9	0.9
29	2	HM	10	0.9
29	2	HM	11	0.9
29	2	HM	12	3.5
29	2	HM	13	5.9
29	2	HM	14	10.8
29	2	HM	15	8.3
29	2	HM	16	8.4
29	2	HM	17	4.7
29	2	LM	1	0.9
29	2	LM	2	0.9
29	2	LM	3	0.9
29	2	LM	4	0.9
29	2	LM	5	0.9
29	2	LM	6	0.9
29	2	LM	7	0.9
29	2	LM	8	0.9
29	2	LM	9	0.9
29	2	LM	10	0.9
29	2	LM	11	0.9
29	2	LM	12	0.9
29	2	LM	13	2.2
29	2	LM	14	7.1
29	2	LM	15	4.3
29	2	LM	16	10
29	2	LM	17	6.7
30	4	HM	1	0.9
30	4	HM	2	0.9
30	4	HM	3	0.9
30	4	HM	4	0.9
30	4	HM	5	0.9
30	4	HM	6	0.9
30	4	HM	7	0.9
30	4	HM	8	0.9
30	4	HM	9	0.9
30	4	HM	10	0.9
30	4	HM	11	0.9
30	4	HM	12	0.9
30	4	HM	13	0.9
30	4	HM	14	1.1
30	4	HM	15	2.6
30	4	HM	16	3.7
30	4	HM	17	1.6
30	4	LM	1	0.9
30	4	LM	2	0.9
30	4	LM	3	1.9
30	4	LM	4	0.9
30	4	LM	5	0.9
30	4	LM	6	0.9
30	4	LM	7	0.9
30	4	LM	8	0.9
30	4	LM	9	0.9
30	4	LM	10	0.9
30	4	LM	11	0.9
30	4	LM	12	0.9
30	4	LM	13	1.6
30	4	LM	14	2.5
30	4	LM	15	3.7
30	4	LM	16	1.9
30	4	LM	17	1.1
31	2	HM	1	0.9
31	2	HM	2	0.9
31	2	HM	3	0.9
31	2	HM	4	0.9
31	2	HM	5	0.9
31	2	HM	6	0.9
31	2	HM	7	0.9
31	2	HM	8	0.9
31	2	HM	9	0.9
31	2	HM	10	5.3
31	2	HM	11	7.6
31	2	HM	12	9.6
31	2	HM	13	11.4
31	2	HM	14	14.5
31	2	HM	15	3.2
31	2	HM	16	4.8
31	2	HM	17	3.2
31	2	LM	1	1
31	2	LM	2	0.9
31	2	LM	3	0.9
31	2	LM	4	1.4
31	2	LM	5	0.9
31	2	LM	6	1.4
31	2	LM	7	0.9
31	2	LM	8	0.9
31	2	LM	9	0.9
31	2	LM	10	3.9
31	2	LM	11	8.9
31	2	LM	12	9.7
31	2	LM	13	13.2
31	2	LM	14	12.3
31	2	LM	15	3.4
31	2	LM	16	4.2
31	2	LM	17	3.8
32	1	HM	1	0.9
32	1	HM	2	0.9
32	1	HM	3	0.9
32	1	HM	4	0.9
32	1	HM	5	0.9
32	1	HM	6	1.1
32	1	HM	7	0.9
32	1	HM	8	1.1
32	1	HM	9	4.4
32	1	HM	10	4.5
32	1	HM	11	6.2
32	1	HM	12	7.4
32	1	HM	13	9
32	1	HM	14	7.6
32	1	HM	15	1.5
32	1	HM	16	0.9
32	1	HM	17	1.6
32	1	LM	1	0.9
32	1	LM	2	0.9
32	1	LM	3	0.9
32	1	LM	4	0.9
32	1	LM	5	0.9
32	1	LM	6	0.9
32	1	LM	7	0.9
32	1	LM	8	2
32	1	LM	9	5.5
32	1	LM	10	6.9
32	1	LM	11	8.4
32	1	LM	12	10.3
32	1	LM	13	9.9
32	1	LM	14	10.1
32	1	LM	15	2.5
32	1	LM	16	1.4
32	1	LM	17	0.9
33	3	HM	1	1.7
33	3	HM	2	1.8
33	3	HM	3	1.3
33	3	HM	4	2.9
33	3	HM	5	2.5
33	3	HM	6	2.2
33	3	HM	7	2.6
33	3	HM	8	2.5
33	3	HM	9	3.6
33	3	HM	10	4.6
33	3	HM	11	7.1
33	3	HM	12	10
33	3	HM	13	15.4
33	3	HM	14	15.2
33	3	HM	15	9.2
33	3	HM	16	10.5
33	3	HM	17	7.8
33	3	LM	1	1.3
33	3	LM	2	0.9
33	3	LM	3	0.9
33	3	LM	4	1.9
33	3	LM	5	1.9
33	3	LM	6	2.1
33	3	LM	7	3.6
33	3	LM	8	2.1
33	3	LM	9	2.2
33	3	LM	10	5.3
33	3	LM	11	7.9
33	3	LM	12	14.1
33	3	LM	13	16.6
33	3	LM	14	17.8
33	3	LM	15	8.8
33	3	LM	16	9.5
33	3	LM	17	7
34	4	HM	1	1.153
34	4	HM	2	2.545
34	4	HM	3	0.9
34	4	HM	4	1.475
34	4	HM	5	0.9
34	4	HM	6	1.029
34	4	HM	7	1.718
34	4	HM	8	1.63
34	4	HM	9	2.166
34	4	HM	10	1.812
34	4	HM	11	2.952
34	4	HM	12	6.688
34	4	HM	13	11.839
34	4	HM	14	16.289
34	4	HM	15	14.482
34	4	HM	16	13.4
34	4	HM	17	8.023
34	4	LM	1	0.917
34	4	LM	2	2.31
34	4	LM	3	5.961
34	4	LM	4	3.2
34	4	LM	5	2.656
34	4	LM	6	1.122
34	4	LM	7	6.638
34	4	LM	8	1.857
34	4	LM	9	3.605
34	4	LM	10	5.85
34	4	LM	11	10.721
34	4	LM	12	14.135
34	4	LM	13	17.427
34	4	LM	14	23.801
34	4	LM	15	11.584
34	4	LM	16	11.356
34	4	LM	17	6.21
35	1	HM	1	0.9
35	1	HM	2	1.222
35	1	HM	3	0.973
35	1	HM	4	2.096
35	1	HM	5	1.641
35	1	HM	6	2.31
35	1	HM	7	3.563
35	1	HM	8	2.314
35	1	HM	9	1.895
35	1	HM	10	1.258
35	1	HM	11	1.737
35	1	HM	12	2.492
35	1	HM	13	3.125
35	1	HM	14	7.38
35	1	HM	15	4.674
35	1	HM	16	5.72
35	1	HM	17	3.68
35	1	LM	1	0.9
35	1	LM	2	0.9
35	1	LM	3	0.9
35	1	LM	4	0.933
35	1	LM	5	0.9
35	1	LM	6	1.282
35	1	LM	7	0.9
35	1	LM	8	1.623
35	1	LM	9	1.23
35	1	LM	10	0.9
35	1	LM	11	2.007
35	1	LM	12	5.297
35	1	LM	13	7.105
35	1	LM	14	6.136
35	1	LM	15	3.676
35	1	LM	16	3.096
35	1	LM	17	2.215
36	3	HM	1	0.9
36	3	HM	2	0.9
36	3	HM	3	0.9
36	3	HM	4	0.9
36	3	HM	5	0.9
36	3	HM	6	1.135
36	3	HM	7	0.9
36	3	HM	8	0.9
36	3	HM	9	0.9
36	3	HM	10	1.373
36	3	HM	11	1.43
36	3	HM	12	3.59
36	3	HM	13	3.175
36	3	HM	14	4.917
36	3	HM	15	1.499
36	3	HM	16	1.14
36	3	HM	17	0.962
36	3	LM	1	1.024
36	3	LM	2	0.9
36	3	LM	3	1.674
36	3	LM	4	0.994
36	3	LM	5	1.293
36	3	LM	6	1.68
36	3	LM	7	1.135
36	3	LM	8	0.9
36	3	LM	9	1.629
36	3	LM	10	2.7
36	3	LM	11	4.642
36	3	LM	12	4.319
36	3	LM	13	5.605
36	3	LM	14	5.716
36	3	LM	15	0.9
36	3	LM	16	1.278
36	3	LM	17	0.9
37	3	HM	1	0.9
37	3	HM	2	0.9
37	3	HM	3	0.9
37	3	HM	4	0.9
37	3	HM	5	0.964
37	3	HM	6	1.735
37	3	HM	7	1.2
37	3	HM	8	0.9
37	3	HM	9	0.9
37	3	HM	10	0.9
37	3	HM	11	1.593
37	3	HM	12	3.712
37	3	HM	13	5.863
37	3	HM	14	9.131
37	3	HM	15	6.681
37	3	HM	16	5.917
37	3	HM	17	3.752
37	3	LM	1	1.735
37	3	LM	2	0.9
37	3	LM	3	0.9
37	3	LM	4	1.731
37	3	LM	5	0.9
37	3	LM	6	0.9
37	3	LM	7	1.815
37	3	LM	8	0.9
37	3	LM	9	1.803
37	3	LM	10	4.061
37	3	LM	11	7.079
37	3	LM	12	11.929
37	3	LM	13	13.833
37	3	LM	14	17.379
37	3	LM	15	4.828
37	3	LM	16	3.857
37	3	LM	17	3.469
38	1	HM	1	0.9
38	1	HM	2	0.9
38	1	HM	3	1.7
38	1	HM	4	0.9
38	1	HM	5	0.9
38	1	HM	6	1.5
38	1	HM	7	2.708
38	1	HM	8	0.9
38	1	HM	9	2.672
38	1	HM	10	6.695
38	1	HM	11	11.233
38	1	HM	12	11.08
38	1	HM	13	13.986
38	1	HM	14	14.966
38	1	HM	15	3.723
38	1	HM	16	1.476
38	1	HM	17	0.9
38	1	LM	1	0.9
38	1	LM	2	0.9
38	1	LM	3	2.621
38	1	LM	4	1.255
38	1	LM	5	0.9
38	1	LM	6	0.9
38	1	LM	7	1.831
38	1	LM	8	2.086
38	1	LM	9	5.083
38	1	LM	10	9.061
38	1	LM	11	11.54
38	1	LM	12	18.056
38	1	LM	13	15.152
38	1	LM	14	43.336
38	1	LM	15	2.748
38	1	LM	16	2.019
38	1	LM	17	0.9
39	4	HM	1	0.9
39	4	HM	2	0.9
39	4	HM	3	0.9
39	4	HM	4	0.9
39	4	HM	5	0.9
39	4	HM	6	0.9
39	4	HM	7	0.9
39	4	HM	8	0.9
39	4	HM	9	0.9
39	4	HM	10	0.9
39	4	HM	11	1.077
39	4	HM	12	1.75
39	4	HM	13	2.684
39	4	HM	14	9.43
39	4	HM	15	10.163
39	4	HM	16	8.543
39	4	HM	17	4.208
39	4	LM	1	0.9
39	4	LM	2	0.9
39	4	LM	3	0.9
39	4	LM	4	1.604
39	4	LM	5	0.9
39	4	LM	6	0.9
39	4	LM	7	0.9
39	4	LM	8	0.9
39	4	LM	9	1.363
39	4	LM	10	1.613
39	4	LM	11	3.18
39	4	LM	12	7.366
39	4	LM	13	10.133
39	4	LM	14	10.217
39	4	LM	15	3.234
39	4	LM	16	2.738
39	4	LM	17	3.83
40	4	HM	1	0.9
40	4	HM	2	0.9
40	4	HM	3	0.9
40	4	HM	4	0.9
40	4	HM	5	0.9
40	4	HM	6	0.9
40	4	HM	7	0.9
40	4	HM	8	0.9
40	4	HM	9	0.9
40	4	HM	10	0.9
40	4	HM	11	0.9
40	4	HM	12	0.9
40	4	HM	13	1.2
40	4	HM	14	5.2
40	4	HM	15	9.9
40	4	HM	16	11.3
40	4	HM	17	8.5
40	4	LM	1	0.9
40	4	LM	2	0.9
40	4	LM	3	0.9
40	4	LM	4	0.9
40	4	LM	5	0.9
40	4	LM	6	0.9
40	4	LM	7	0.9
40	4	LM	8	0.9
40	4	LM	9	0.9
40	4	LM	10	0.9
40	4	LM	11	0.9
40	4	LM	12	0.9
40	4	LM	13	1.8
40	4	LM	14	8.4
40	4	LM	15	8.5
40	4	LM	16	8.4
40	4	LM	17	5.4
41	1	HM	1	1.511
41	1	HM	2	1.975
41	1	HM	3	1.412
41	1	HM	4	0.9
41	1	HM	5	1.133
41	1	HM	6	2.222
41	1	HM	7	1.582
41	1	HM	8	3.416
41	1	HM	9	5.538
41	1	HM	10	9.148
41	1	HM	11	10.859
41	1	HM	12	11.915
41	1	HM	13	10.488
41	1	HM	14	17.818
41	1	HM	15	4.625
41	1	HM	16	3.461
41	1	HM	17	2.336
41	1	LM	1	1.456
41	1	LM	2	1.356
41	1	LM	3	0.95
41	1	LM	4	1.454
41	1	LM	5	0.9
41	1	LM	6	1.328
41	1	LM	7	1.431
41	1	LM	8	2.263
41	1	LM	9	4.559
41	1	LM	10	8.141
41	1	LM	11	9.414
41	1	LM	12	8.89
41	1	LM	13	11.617
41	1	LM	14	13.777
41	1	LM	15	5.249
41	1	LM	16	3.279
41	1	LM	17	2.038
42	4	HM	1	1.284
42	4	HM	2	0.9
42	4	HM	3	0.9
42	4	HM	4	0.9
42	4	HM	5	0.9
42	4	HM	6	0.9
42	4	HM	7	1.831
42	4	HM	8	1.556
42	4	HM	9	0.9
42	4	HM	10	0.9
42	4	HM	11	0.9
42	4	HM	12	0.9
42	4	HM	13	0.9
42	4	HM	14	2.373
42	4	HM	15	4.483
42	4	HM	16	2.954
42	4	HM	17	1.29
42	4	LM	1	0.9
42	4	LM	2	0.9
42	4	LM	3	0.9
42	4	LM	4	0.945
42	4	LM	5	0.9
42	4	LM	6	1.679
42	4	LM	7	0.9
42	4	LM	8	0.9
42	4	LM	9	0.9
42	4	LM	10	0.9
42	4	LM	11	0.9
42	4	LM	12	0.9
42	4	LM	13	3.039
42	4	LM	14	5.125
42	4	LM	15	4.066
42	4	LM	16	3.874
42	4	LM	17	3.095
43	2	HM	1	0.98
43	2	HM	2	0.9
43	2	HM	3	0.9
43	2	HM	4	1.235
43	2	HM	5	0.969
43	2	HM	6	1.612
43	2	HM	7	1.368
43	2	HM	8	0.9
43	2	HM	9	1.119
43	2	HM	10	0.9
43	2	HM	11	0.9
43	2	HM	12	2.944
43	2	HM	13	3.618
43	2	HM	14	5.395
43	2	HM	15	4.76
43	2	HM	16	2.999
43	2	HM	17	2.898
43	2	LM	1	0.9
43	2	LM	2	1.515
43	2	LM	3	1.678
43	2	LM	4	1.678
43	2	LM	5	1.015
43	2	LM	6	1.648
43	2	LM	7	1.835
43	2	LM	8	1.136
43	2	LM	9	1.235
43	2	LM	10	1.824
43	2	LM	11	3.665
43	2	LM	12	5.353
43	2	LM	13	7.269
43	2	LM	14	10.227
43	2	LM	15	7.119
43	2	LM	16	4.077
43	2	LM	17	3.215
44	4	HM	1	0.9
44	4	HM	2	0.9
44	4	HM	3	0.9
44	4	HM	4	0.922
44	4	HM	5	0.9
44	4	HM	6	1.501
44	4	HM	7	0.9
44	4	HM	8	0.9
44	4	HM	9	0.979
44	4	HM	10	0.9
44	4	HM	11	0.9
44	4	HM	12	1.225
44	4	HM	13	1.23
44	4	HM	14	1.1
44	4	HM	15	4.452
44	4	HM	16	5.354
44	4	HM	17	2.94
44	4	LM	1	0.974
44	4	LM	2	0.9
44	4	LM	3	1.286
44	4	LM	4	0.9
44	4	LM	5	0.922
44	4	LM	6	0.9
44	4	LM	7	1.341
44	4	LM	8	0.9
44	4	LM	9	0.9
44	4	LM	10	1.357
44	4	LM	11	1.472
44	4	LM	12	2.049
44	4	LM	13	2.823
44	4	LM	14	3.006
44	4	LM	15	3.514
44	4	LM	16	2.409
44	4	LM	17	3.32
45	1	HM	1	0.9
45	1	HM	2	0.9
45	1	HM	3	0.9
45	1	HM	4	0.9
45	1	HM	5	0.9
45	1	HM	6	0.9
45	1	HM	7	0.9
45	1	HM	8	0.9
45	1	HM	9	0.9
45	1	HM	10	4.804
45	1	HM	11	8.778
45	1	HM	12	13.231
45	1	HM	13	14.289
45	1	HM	14	19.15
45	1	HM	15	5.674
45	1	HM	16	3.501
45	1	HM	17	0.9
45	1	LM	1	0.9
45	1	LM	2	0.9
45	1	LM	3	0.9
45	1	LM	4	0.9
45	1	LM	5	0.9
45	1	LM	6	0.9
45	1	LM	7	0.9
45	1	LM	8	1.046
45	1	LM	9	6.305
45	1	LM	10	10.818
45	1	LM	11	15.291
45	1	LM	12	18.63
45	1	LM	13	21.444
45	1	LM	14	19.725
45	1	LM	15	5.651
45	1	LM	16	4.208
45	1	LM	17	1.542
46	1	HM	1	0.9
46	1	HM	2	1.475
46	1	HM	4	1.025
46	1	HM	5	2.211
46	1	HM	6	2.061
46	1	HM	7	2.242
46	1	HM	8	2.289
46	1	HM	9	1.843
46	1	HM	10	3.228
46	1	HM	11	5.809
46	1	HM	12	8.974
46	1	HM	13	12.366
46	1	HM	14	11.905
46	1	HM	15	13.36
46	1	HM	16	11.994
46	1	HM	17	9.202
46	1	LM	1	1.472
46	1	LM	2	0.9
46	1	LM	3	1.725
46	1	LM	4	2.706
46	1	LM	5	2.3
46	1	LM	6	2.367
46	1	LM	7	2.599
46	1	LM	8	6.248
46	1	LM	9	3.569
46	1	LM	10	5.442
46	1	LM	11	8.566
46	1	LM	12	8.792
46	1	LM	13	10.319
46	1	LM	14	7.462
46	1	LM	15	9.198
46	1	LM	16	7.448
46	1	LM	17	5.893
47	4	HM	1	0.9
47	4	HM	2	0.9
47	4	HM	3	1.057
47	4	HM	4	0.9
47	4	HM	5	0.9
47	4	HM	6	1.167
47	4	HM	7	0.9
47	4	HM	8	0.9
47	4	HM	9	0.9
47	4	HM	10	0.9
47	4	HM	11	0.9
47	4	HM	12	0.9
47	4	HM	13	1.791
47	4	HM	14	6.217
47	4	HM	15	13.877
47	4	HM	16	14.577
47	4	HM	17	15.178
47	4	LM	1	0.9
47	4	LM	2	1.5
47	4	LM	3	0.9
47	4	LM	4	1.582
47	4	LM	5	1.557
47	4	LM	6	0.9
47	4	LM	7	0.944
47	4	LM	8	0.9
47	4	LM	9	0.9
47	4	LM	10	0.9
47	4	LM	11	0.9
47	4	LM	12	0.9
47	4	LM	13	3.366
47	4	LM	14	13.603
47	4	LM	15	17.953
47	4	LM	16	18.048
47	4	LM	17	17.952
48	3	HM	1	2.021
48	3	HM	2	2.995
48	3	HM	3	1.687
48	3	HM	4	2.004
48	3	HM	5	1.128
48	3	HM	6	2.011
48	3	HM	7	3.74
48	3	HM	8	2.848
48	3	HM	9	3.243
48	3	HM	10	2.518
48	3	HM	11	2.885
48	3	HM	12	2.412
48	3	HM	13	3.366
48	3	HM	14	3.347
48	3	HM	15	6.192
48	3	HM	16	5.541
48	3	HM	17	3.592
48	3	LM	1	1.346
48	3	LM	2	1
48	3	LM	3	0.9
48	3	LM	4	0.9
48	3	LM	5	0.986
48	3	LM	6	2.189
48	3	LM	7	2.075
48	3	LM	8	1.987
48	3	LM	9	1.536
48	3	LM	10	1.239
48	3	LM	11	2.001
48	3	LM	12	3.883
48	3	LM	13	8.413
48	3	LM	14	10.979
48	3	LM	15	9.475
48	3	LM	16	13.94
48	3	LM	17	9.3
49	3	HM	1	0.9
49	3	HM	2	0.9
49	3	HM	3	0.9
49	3	HM	4	0.9
49	3	HM	5	0.9
49	3	HM	6	1.501
49	3	HM	7	0.9
49	3	HM	8	1.389
49	3	HM	9	1.85
49	3	HM	10	6.438
49	3	HM	11	12.401
49	3	HM	12	20.728
49	3	HM	13	21.928
49	3	HM	14	26.527
49	3	HM	15	13.451
49	3	HM	16	8.672
49	3	HM	17	5.945
49	3	LM	1	0.9
49	3	LM	2	0.9
49	3	LM	3	0.9
49	3	LM	4	1.136
49	3	LM	5	1.181
49	3	LM	6	1.188
49	3	LM	7	2.413
49	3	LM	8	1.621
49	3	LM	9	1.437
49	3	LM	10	4.61
49	3	LM	11	13.241
49	3	LM	12	21.214
49	3	LM	13	23.653
49	3	LM	14	30.978
49	3	LM	15	21.874
49	3	LM	16	15.828
49	3	LM	17	11.336
50	2	HM	1	0.9
50	2	HM	2	0.9
50	2	HM	3	0.9
50	2	HM	4	0.9
50	2	HM	5	0.9
50	2	HM	6	1.127
50	2	HM	7	0.9
50	2	HM	8	0.9
50	2	HM	9	0.9
50	2	HM	10	0.9
50	2	HM	11	4
50	2	HM	12	7.9
50	2	HM	13	13.55
50	2	HM	14	7.7
50	2	HM	15	10.2
50	2	HM	16	6.8
50	2	HM	17	4.2
50	2	LM	1	0.9
50	2	LM	2	0.9
50	2	LM	3	0.9
50	2	LM	4	0.9
50	2	LM	5	0.9
50	2	LM	6	0.9
50	2	LM	7	0.9
50	2	LM	8	0.9
50	2	LM	9	0.9
50	2	LM	10	0.9
50	2	LM	11	4.2
50	2	LM	12	14.3
50	2	LM	13	8.1
50	2	LM	14	10.1
50	2	LM	15	10.1
50	2	LM	16	5.9
50	2	LM	17	5.9
51	1	HM	1	0.9
51	1	HM	2	0.956
51	1	HM	3	0.9
51	1	HM	4	1.546
51	1	HM	5	1.206
51	1	HM	6	2.064
51	1	HM	7	1.308
51	1	HM	8	1.664
51	1	HM	9	2.548
51	1	HM	10	6.697
51	1	HM	11	9.677
51	1	HM	12	7.558
51	1	HM	13	20.128
51	1	HM	14	18.062
51	1	HM	15	7.791
51	1	HM	16	4.302
51	1	HM	17	2.763
51	1	LM	1	1.38
51	1	LM	2	1.366
51	1	LM	3	1.337
51	1	LM	4	2.189
51	1	LM	5	2.97
51	1	LM	6	1.984
51	1	LM	7	2.29
51	1	LM	8	1.243
51	1	LM	9	2.594
51	1	LM	10	6.829
51	1	LM	11	8.911
51	1	LM	12	12.946
51	1	LM	13	18.176
51	1	LM	14	22.467
51	1	LM	15	4.266
51	1	LM	16	4.018
51	1	LM	17	1.975
52	1	HM	1	0.9
52	1	HM	2	0.9
52	1	HM	3	0.9
52	1	HM	4	0.993
52	1	HM	5	1.865
52	1	HM	6	1.495
52	1	HM	7	1.165
52	1	HM	8	0.916
52	1	HM	9	1.013
52	1	HM	10	1.02
52	1	HM	11	8.615
52	1	HM	12	16.288
52	1	HM	13	16.663
52	1	HM	14	21.554
52	1	HM	15	13.529
52	1	HM	16	7.018
52	1	HM	17	5.04
52	1	LM	1	0.9
52	1	LM	2	0.9
52	1	LM	3	0.9
52	1	LM	4	0.9
52	1	LM	5	0.9
52	1	LM	6	0.9
52	1	LM	7	0.9
52	1	LM	8	0.9
52	1	LM	9	0.9
52	1	LM	10	0.9
52	1	LM	11	8.18
52	1	LM	12	13.859
52	1	LM	13	15.177
52	1	LM	14	16.732
52	1	LM	15	9.356
52	1	LM	16	9.535
52	1	LM	17	5.57
53	1	HM	1	0.9
53	1	HM	2	0.9
53	1	HM	3	0.9
53	1	HM	4	0.9
53	1	HM	5	0.9
53	1	HM	6	1.765
53	1	HM	7	1.574
53	1	HM	8	0.9
53	1	HM	9	0.9
53	1	HM	10	2.076
53	1	HM	11	3.962
53	1	HM	12	7.096
53	1	HM	13	6.832
53	1	HM	14	8.236
53	1	HM	15	3.85
53	1	HM	16	1.045
53	1	HM	17	0.9
53	1	LM	1	1.902
53	1	LM	2	0.9
53	1	LM	3	0.9
53	1	LM	4	0.9
53	1	LM	5	0.9
53	1	LM	6	1.045
53	1	LM	7	1.718
53	1	LM	8	1.458
53	1	LM	9	3.288
53	1	LM	10	5.362
53	1	LM	11	6.91
53	1	LM	12	12.836
53	1	LM	13	13.814
53	1	LM	14	13.92
53	1	LM	15	3.135
53	1	LM	16	2.832
53	1	LM	17	2.196
54	3	HM	1	0.9
54	3	HM	2	0.9
54	3	HM	3	0.9
54	3	HM	4	1.763
54	3	HM	5	1.054
54	3	HM	6	1.185
54	3	HM	7	0.9
54	3	HM	8	0.9
54	3	HM	9	1.25
54	3	HM	10	1.347
54	3	HM	11	7.217
54	3	HM	12	15.145
54	3	HM	13	17.396
54	3	HM	14	19.229
54	3	HM	15	3.004
54	3	HM	16	4.397
54	3	HM	17	5.175
54	3	LM	1	0.9
54	3	LM	2	0.9
54	3	LM	3	0.981
54	3	LM	4	2.319
54	3	LM	5	1.406
54	3	LM	6	2.516
54	3	LM	7	2.709
54	3	LM	8	2.488
54	3	LM	9	4.385
54	3	LM	10	11.772
54	3	LM	11	13.061
54	3	LM	12	20.801
54	3	LM	13	24.18
54	3	LM	14	25.901
54	3	LM	15	12.732
54	3	LM	16	8.508
54	3	LM	17	3.688
55	1	HM	1	0.9
55	1	HM	2	0.9
55	1	HM	3	0.9
55	1	HM	4	0.9
55	1	HM	5	0.9
55	1	HM	6	0.9
55	1	HM	7	0.9
55	1	HM	8	0.9
55	1	HM	9	0.9
55	1	HM	10	2.9
55	1	HM	11	6.5
55	1	HM	12	9.8
55	1	HM	13	9
55	1	HM	14	12
55	1	HM	15	1.7
55	1	HM	16	1.5
55	1	HM	17	1
55	1	LM	1	0.9
55	1	LM	2	0.9
55	1	LM	3	0.9
55	1	LM	4	0.9
55	1	LM	5	0.9
55	1	LM	6	0.9
55	1	LM	7	1
55	1	LM	8	1.1
55	1	LM	9	3.3
55	1	LM	10	8.4
55	1	LM	11	8.5
55	1	LM	12	10.2
55	1	LM	13	11.2
55	1	LM	14	9.4
55	1	LM	15	0.9
55	1	LM	16	1.5
55	1	LM	17	1.5
56	2	HM	1	0.904
56	2	HM	2	0.9
56	2	HM	3	0.9
56	2	HM	4	0.9
56	2	HM	5	0.9
56	2	HM	6	1.372
56	2	HM	7	1.348
56	2	HM	8	0.9
56	2	HM	9	1.029
56	2	HM	10	1.959
56	2	HM	11	6.706
56	2	HM	12	9.692
56	2	HM	13	12.385
56	2	HM	14	15.982
56	2	HM	15	6.831
56	2	HM	16	4.408
56	2	HM	17	2.125
56	2	LM	1	0.9
56	2	LM	2	0.9
56	2	LM	3	0.9
56	2	LM	4	0.9
56	2	LM	5	0.9
56	2	LM	6	0.9
56	2	LM	7	0.9
56	2	LM	8	0.9
56	2	LM	9	0.9
56	2	LM	10	0.9
56	2	LM	11	2.162
56	2	LM	12	6.728
56	2	LM	13	10.347
56	2	LM	14	10.419
56	2	LM	15	9.738
56	2	LM	16	6.008
56	2	LM	17	4.262
57	4	HM	1	0.9
57	4	HM	2	0.9
57	4	HM	3	0.9
57	4	HM	4	0.9
57	4	HM	5	0.9
57	4	HM	6	0.968
57	4	HM	7	0.9
57	4	HM	8	0.9
57	4	HM	10	0.989
57	4	HM	11	2.439
57	4	HM	12	8.856
57	4	HM	13	9.704
57	4	HM	14	13.126
57	4	HM	15	6.398
57	4	HM	16	1.727
57	4	HM	17	1.881
57	4	LM	1	1.333
57	4	LM	2	1.62
57	4	LM	3	0.9
57	4	LM	4	0.9
57	4	LM	5	0.9
57	4	LM	6	0.9
57	4	LM	7	1.398
57	4	LM	8	0.9
57	4	LM	9	1.652
57	4	LM	10	3.755
57	4	LM	11	7.37
57	4	LM	12	10.401
57	4	LM	13	9.017
57	4	LM	14	11.39
57	4	LM	15	2.423
57	4	LM	16	2.483
57	4	LM	17	1.134
58	1	HM	1	0.9
58	1	HM	2	0.9
58	1	HM	3	0.9
58	1	HM	4	0.9
58	1	HM	5	1.2
58	1	HM	6	2.2
58	1	HM	7	1.3
58	1	HM	8	0.9
58	1	HM	9	0.9
58	1	HM	10	0.9
58	1	HM	11	1.8
58	1	HM	12	6
58	1	HM	13	9.4
58	1	HM	14	13.3
58	1	HM	15	5.9
58	1	HM	16	4.4
58	1	HM	17	4.6
58	1	LM	1	0.9
58	1	LM	2	0.9
58	1	LM	3	0.9
58	1	LM	4	0.9
58	1	LM	5	0.9
58	1	LM	6	0.9
58	1	LM	7	0.9
58	1	LM	8	0.9
58	1	LM	9	0.9
58	1	LM	10	0.9
58	1	LM	11	6.2
58	1	LM	12	7
58	1	LM	13	9.6
58	1	LM	14	12.7
58	1	LM	15	4.3
58	1	LM	16	5.1
58	1	LM	17	4.4
59	2	HM	1	0.9
59	2	HM	2	0.9
59	2	HM	3	0.9
59	2	HM	4	0.9
59	2	HM	5	0.9
59	2	HM	6	0.9
59	2	HM	7	0.9
59	2	HM	8	0.9
59	2	HM	9	0.9
59	2	HM	10	0.9
59	2	HM	11	0.9
59	2	HM	12	0.9
59	2	HM	13	4.793
59	2	HM	14	6.966
59	2	HM	15	4.261
59	2	HM	16	4.761
59	2	HM	17	2.546
59	2	LM	1	0.9
59	2	LM	2	0.9
59	2	LM	3	0.9
59	2	LM	4	1.188
59	2	LM	5	0.9
59	2	LM	6	0.9
59	2	LM	7	0.9
59	2	LM	8	0.9
59	2	LM	9	0.9
59	2	LM	10	0.9
59	2	LM	11	0.9
59	2	LM	12	0.9
59	2	LM	13	3.849
59	2	LM	14	8.586
59	2	LM	15	6.028
59	2	LM	16	4.72
59	2	LM	17	4.536
61	4	HM	1	0.9
61	4	HM	2	0.952
61	4	HM	3	0.9
61	4	HM	4	0.9
61	4	HM	5	0.9
61	4	HM	6	0.9
61	4	HM	7	0.9
61	4	HM	8	1.042
61	4	HM	9	1.669
61	4	HM	10	3.588
61	4	HM	11	6.856
61	4	HM	12	12.466
61	4	HM	13	16.796
61	4	HM	14	20.804
61	4	HM	15	9.988
61	4	HM	16	2.759
61	4	HM	17	1.598
61	4	LM	1	0.9
61	4	LM	2	0.9
61	4	LM	3	0.9
61	4	LM	4	1.946
61	4	LM	5	0.9
61	4	LM	6	0.956
61	4	LM	7	0.9
61	4	LM	8	0.9
61	4	LM	9	0.9
61	4	LM	10	1.858
61	4	LM	11	8.427
61	4	LM	12	13.705
61	4	LM	13	20.356
61	4	LM	14	21.82
61	4	LM	15	7.504
61	4	LM	16	4.789
61	4	LM	17	2.575
62	4	HM	1	0.9
62	4	HM	2	0.9
62	4	HM	3	0.9
62	4	HM	4	0.9
62	4	HM	5	0.9
62	4	HM	6	0.9
62	4	HM	7	0.9
62	4	HM	8	0.9
62	4	HM	9	0.9
62	4	HM	10	0.9
62	4	HM	11	0.9
62	4	HM	12	0.9
62	4	HM	13	0.9
62	4	HM	14	4.034
62	4	HM	15	10.686
62	4	HM	16	6.002
62	4	HM	17	4.253
62	4	LM	1	0.9
62	4	LM	2	0.9
62	4	LM	3	0.9
62	4	LM	4	0.9
62	4	LM	5	0.9
62	4	LM	6	0.9
62	4	LM	7	0.9
62	4	LM	8	0.9
62	4	LM	9	0.9
62	4	LM	10	0.9
62	4	LM	11	1.824
62	4	LM	12	5.913
62	4	LM	13	8.723
62	4	LM	14	10.614
62	4	LM	15	7.489
62	4	LM	16	4.633
62	4	LM	17	2.29
63	2	HM	1	0.9
63	2	HM	2	0.9
63	2	HM	3	0.9
63	2	HM	4	0.9
63	2	HM	5	0.9
63	2	HM	6	0.9
63	2	HM	7	0.9
63	2	HM	8	0.9
63	2	HM	9	0.9
63	2	HM	10	0.9
63	2	HM	11	0.9
63	2	HM	12	0.9
63	2	HM	13	3.635
63	2	HM	14	11.777
63	2	HM	15	18.375
63	2	HM	16	18.177
63	2	HM	17	8.801
63	2	LM	1	0.9
63	2	LM	2	0.9
63	2	LM	3	0.9
63	2	LM	4	0.9
63	2	LM	5	0.9
63	2	LM	6	1.073
63	2	LM	7	0.9
63	2	LM	8	0.9
63	2	LM	9	0.9
63	2	LM	10	0.9
63	2	LM	11	3.451
63	2	LM	12	12.966
63	2	LM	13	20.225
63	2	LM	14	18.898
63	2	LM	15	14.805
63	2	LM	16	6.882
63	2	LM	17	4.997
64	4	HM	1	1.829
64	4	HM	2	1.13
64	4	HM	3	0.9
64	4	HM	4	1.873
64	4	HM	5	2.547
64	4	HM	6	5.725
64	4	HM	7	6.588
64	4	HM	8	5.634
64	4	HM	9	7.201
64	4	HM	10	10.852
64	4	HM	11	13.769
64	4	HM	12	15.398
64	4	HM	13	19.352
64	4	HM	14	15.107
64	4	HM	15	7.638
64	4	HM	16	5.547
64	4	HM	17	4.716
64	4	LM	1	0.9
64	4	LM	2	0.9
64	4	LM	3	0.9
64	4	LM	4	1.855
64	4	LM	5	0.9
64	4	LM	6	3.278
64	4	LM	7	4.084
64	4	LM	8	3.707
64	4	LM	9	5.788
64	4	LM	10	9.103
64	4	LM	11	11.144
[truncated: 209 more rows]

## Sheet: Fig. 3 b Melatonin AUC
Fig. 3 b
Participant	Intensity	Condition	Melatonin AUC
2	3	LM	30.975
2	3	HM	26.525
3	4	LM	8.65
3	4	HM	5.3
4	3	LM	28.625
4	3	HM	38.025
5	2	LM	14.05
5	2	HM	7.325
6	3	LM	8.1005
6	3	HM	4.92775
7	4	LM	5.4
7	4	HM	3.875
8	3	LM	18.85
8	3	HM	9.675
9	1	LM	38.4
9	1	HM	33.4
10	2	LM	30.675
10	2	HM	17.325
11	3	LM	7.15
11	3	HM	6.025
12	4	LM	37.7425
12	4	HM	26.103
13	3	LM	33.075
13	3	HM	40.275
14	3	LM	5.625
14	3	HM	5.925
15	1	LM	19.875
15	1	HM	30.175
16	2	LM	17.925
16	2	HM	11.525
18	4	LM	3.15
18	4	HM	6.875
19	3	LM	7.65
19	3	HM	8.5
20	2	LM	118.525
20	2	HM	71.775
21	1	LM	21.75
21	1	HM	19.325
22	2	LM	14.325
22	2	HM	23.125
23	4	LM	35.225
23	4	HM	8.325
25	3	LM	15.1
25	3	HM	12.15
26	1	LM	38.25
26	1	HM	25.75
27	3	LM	43.8
27	3	HM	25.775
29	2	LM	5.35
29	2	HM	9.425
30	4	LM	3.9
30	4	HM	3.2
31	2	LM	22.05
31	2	HM	21.7
32	1	LM	24.25
32	1	HM	18.425
33	3	LM	29.45
33	3	HM	26.05
34	4	LM	34.4072
34	4	HM	18.0452
35	1	LM	10.84
35	1	HM	9.14625
36	3	LM	11.6103
36	3	HM	7.13825
37	3	LM	24.601
37	3	HM	9.51675
38	1	LM	41.7807
38	1	HM	27.7015
39	4	LM	15.0567
39	4	HM	6.688
40	4	LM	5.475
40	4	HM	4.375
41	1	LM	26.244
41	1	HM	30.532
42	4	LM	5.27575
42	4	HM	4.079
43	2	LM	13.2565
43	2	HM	6.88125
44	4	LM	5.83725
44	4	HM	3.567
45	1	LM	41.9233
45	1	HM	26.4635
46	1	LM	23.9833
46	1	HM	20.7913
47	4	LM	7.56975
47	4	HM	4.92475
48	3	LM	12.793
48	3	HM	10.4078
49	3	LM	41.2358
49	3	HM	39.2238
50	2	LM	17.4
50	2	HM	16.225
51	1	LM	31.5388
51	1	HM	28.9785
52	1	LM	24.366
52	1	HM	27.9372
53	1	LM	25.7435
53	1	HM	13.3355
54	3	LM	45.496
54	3	HM	26.6597
55	1	LM	23.95
55	1	HM	18.225
56	2	LM	13.7982
56	2	HM	20.668
57	4	LM	19.7445
57	4	HM	15.4228
58	1	LM	16.15
58	1	HM	13.6
59	2	LM	6.546
59	2	HM	6.613
61	4	LM	28.753
61	4	HM	26.6345
62	4	LM	12.4585
62	4	HM	3.9335
63	2	LM	24.6205
63	2	HM	7.23675
64	4	LM	30.2855
64	4	HM	41.5267
65	3	LM	11.315
65	3	HM	5.46375
67	4	LM	28.3
67	4	HM	30.475
68	3	LM	15.021
68	3	HM	18.2285
69	4	LM	32.3873
69	4	HM	30.5538
70	2	LM	7.2575
70	2	HM	4.5645
71	2	LM	11.8255
71	2	HM	6.5625

## Sheet: Fig. 3 c Melatonin Onset
Fig. 3 c
Participant	Intensity	Condition	Melatonin_Onset_hours_prior_bedtime
1	1	HM	-1.52
1	1	LM	-2
2	3	HM	-3
3	4	HM	-2.75
3	4	LM	-2.92
5	2	HM	-1.53
5	2	LM	-2.04
6	3	HM	-1.42
6	3	LM	-1.66
7	4	HM	-0.84
7	4	LM	-1.2
8	3	HM	-1.15
8	3	LM	-2
9	1	HM	-2.71
9	1	LM	-3.17
10	2	HM	-2.26
10	2	LM	-3.37
11	3	HM	-1.51
11	3	LM	-1.58
12	4	HM	-2.54
12	4	LM	-3.16
13	3	HM	-3.19
13	3	LM	-3.51
14	3	HM	-1.23
14	3	LM	-1.61
15	1	LM	-3.05
16	2	HM	-2.18
16	2	LM	-2.5
17	1	HM	-0.84
19	3	HM	-2.1
19	3	LM	-2.18
20	2	HM	-2.5
21	1	HM	-2.51333
21	1	LM	-3.03333
22	2	HM	-3.29
22	2	LM	-2.5
23	4	HM	-1.57
23	4	LM	-3
24	2	LM	-1.56
25	3	HM	-2.58
25	3	LM	-2.5
26	1	HM	-3.1
27	3	HM	-2.1
27	3	LM	-3.33
28	1	HM	-0.84
28	1	LM	-0.84
29	2	HM	-1.99
29	2	LM	-1.13
30	4	HM	-0.84
30	4	LM	-1.39
31	2	HM	-3
31	2	LM	-2.91
32	1	HM	-3.56
32	1	LM	-3.77
33	3	HM	-3.13
33	3	LM	-2.95
34	4	HM	-2.14
34	4	LM	-3.2
35	1	HM	-1.7
35	1	LM	-2.08
36	3	HM	-2.06
36	3	LM	-3.13
37	3	HM	-2.15
37	3	LM	-3.04
38	1	HM	-3.18
38	1	LM	-3.63
39	4	HM	-1.88
39	4	LM	-2.59
40	4	HM	-1.03
40	4	LM	-1.06
41	1	HM	-3.83
41	1	LM	-3.81
42	4	HM	-0.84
42	4	LM	-1.5
43	2	HM	-2
43	2	LM	-2.69
44	4	LM	-3
45	1	HM	-3.07
45	1	LM	-3.5
46	1	HM	-2.72
47	4	HM	-1.1
47	4	LM	-1.12
48	3	LM	-1.66
49	3	HM	-3.01
49	3	LM	-2.73
50	2	HM	-2.5
50	2	LM	-2.16
51	1	HM	-3.08
51	1	LM	-3.09
52	1	HM	-2.49
52	1	LM	-2.5
53	1	HM	-2.75
53	1	LM	-3.55
54	3	HM	-2.51
54	3	LM	-3.175
55	1	HM	-2.9
55	1	LM	-3.22
56	2	HM	-2.64
56	2	LM	-2.13
57	4	HM	-2.2
57	4	LM	-3.19
58	1	HM	-2.08
58	1	LM	-2.5
59	2	HM	-1.5
59	2	LM	-1.5
61	4	HM	-3.07
61	4	LM	-2.58
62	4	HM	-0.84
62	4	LM	-2.11
63	2	HM	-1.17
63	2	LM	-2.12
65	3	HM	-1.01
65	3	LM	-2.73
67	4	HM	-3.115
67	4	LM	-2.835
68	3	HM	-2.5
68	3	LM	-2
69	4	HM	-3.07
69	4	LM	-2.76
70	2	HM	-1.24
70	2	LM	-2
71	2	HM	-1.12
71	2	LM	-2
72	2	HM	-1.84
72	2	LM	-2.08

## Sheet: Fig. 4 KSS 
Fig. 4
Participant	Intensity	Condition	Session	Baseline_Corrected_Subjective_Sleepiness
1	1	HM	6	1
1	1	HM	7	1
1	1	HM	8	0
1	1	HM	9	2
1	1	HM	10	2
1	1	HM	11	3
1	1	HM	12	3
1	1	HM	13	4
1	1	LM	6	2
1	1	LM	7	2
1	1	LM	8	2
1	1	LM	9	3
1	1	LM	10	3
1	1	LM	11	4
1	1	LM	12	4
1	1	LM	13	4
2	3	HM	6	0
2	3	HM	7	1
2	3	HM	8	0
2	3	HM	9	1
2	3	HM	10	2
2	3	HM	11	2
2	3	HM	12	4
2	3	HM	13	4
2	3	LM	6	1
2	3	LM	7	2
2	3	LM	8	1
2	3	LM	9	2
2	3	LM	10	3
2	3	LM	11	3
2	3	LM	12	2
2	3	LM	13	5
3	4	HM	6	1
3	4	HM	7	0
3	4	HM	8	2
3	4	HM	9	1
3	4	HM	10	0
3	4	HM	11	0
3	4	HM	12	2
3	4	HM	13	0
3	4	LM	6	-2
3	4	LM	7	0
3	4	LM	8	-1
3	4	LM	9	0
3	4	LM	10	-2
3	4	LM	11	-1
3	4	LM	12	-2
3	4	LM	13	-4
4	3	HM	6	0
4	3	HM	7	0
4	3	HM	8	1
4	3	HM	9	2
4	3	HM	10	2
4	3	HM	11	2
4	3	HM	12	3
4	3	HM	13	4
4	3	LM	6	1
4	3	LM	7	3
4	3	LM	8	3
4	3	LM	9	4
4	3	LM	10	4
4	3	LM	11	4
4	3	LM	12	5
4	3	LM	13	5
5	2	HM	6	1
5	2	HM	7	3
5	2	HM	8	3
5	2	HM	9	4
5	2	HM	10	4
5	2	HM	11	5
5	2	HM	12	5
5	2	HM	13	6
5	2	LM	6	5
5	2	LM	7	5
5	2	LM	8	5
5	2	LM	9	5
5	2	LM	10	5
5	2	LM	11	6
5	2	LM	12	7
5	2	LM	13	7
6	3	HM	6	0
6	3	HM	7	-1
6	3	HM	8	0
6	3	HM	9	0
6	3	HM	10	1
6	3	HM	11	1
6	3	HM	12	2
6	3	HM	13	2
6	3	LM	6	0
6	3	LM	7	0
6	3	LM	8	-1
6	3	LM	9	0
6	3	LM	10	1
6	3	LM	11	1
6	3	LM	12	2
6	3	LM	13	3
7	4	HM	6	-2
7	4	HM	7	-1
7	4	HM	8	-1
7	4	HM	9	-1
7	4	HM	10	-1
7	4	HM	11	-1
7	4	HM	12	0
7	4	HM	13	-1
7	4	LM	6	1
7	4	LM	7	3
7	4	LM	8	4
7	4	LM	9	3
7	4	LM	10	3
7	4	LM	11	3
7	4	LM	12	3
7	4	LM	13	3
8	3	HM	6	1
8	3	HM	7	1
8	3	HM	8	1
8	3	HM	9	2
8	3	HM	10	2
8	3	HM	11	3
8	3	HM	12	4
8	3	HM	13	5
8	3	LM	6	0
8	3	LM	7	0
8	3	LM	8	0
8	3	LM	9	1
8	3	LM	10	2
8	3	LM	11	3
8	3	LM	12	3
8	3	LM	13	4
9	1	HM	6	1
9	1	HM	7	2
9	1	HM	8	2
9	1	HM	9	3
9	1	HM	10	2
9	1	HM	11	1
9	1	HM	12	2
9	1	HM	13	2
9	1	LM	6	0
9	1	LM	7	1
9	1	LM	8	2
9	1	LM	9	3
9	1	LM	10	4
9	1	LM	11	4
9	1	LM	12	4
9	1	LM	13	4
10	2	HM	6	-1
10	2	HM	7	0
10	2	HM	8	1
10	2	HM	9	0
10	2	HM	10	-1
10	2	HM	11	1
10	2	HM	12	1
10	2	HM	13	2
10	2	LM	6	-2
10	2	LM	7	1
10	2	LM	8	-1
10	2	LM	9	0
10	2	LM	10	2
10	2	LM	11	1
10	2	LM	12	3
10	2	LM	13	4
11	3	HM	6	0
11	3	HM	7	0
11	3	HM	8	0
11	3	HM	9	2
11	3	HM	10	2
11	3	HM	11	3
11	3	HM	12	3
11	3	HM	13	3
11	3	LM	6	-1
11	3	LM	7	1
11	3	LM	8	3
11	3	LM	9	1
11	3	LM	10	4
11	3	LM	11	3
11	3	LM	12	3
11	3	LM	13	4
12	4	HM	6	0
12	4	HM	7	0
12	4	HM	8	0
12	4	HM	9	2
12	4	HM	10	1
12	4	HM	11	1
12	4	HM	12	2
12	4	HM	13	4
12	4	LM	6	0
12	4	LM	7	0
12	4	LM	8	0
12	4	LM	9	0
12	4	LM	10	2
12	4	LM	11	2
12	4	LM	12	2
12	4	LM	13	3
13	3	HM	6	0
13	3	HM	7	0
13	3	HM	8	0
13	3	HM	9	1
13	3	HM	10	1
13	3	HM	11	2
13	3	HM	12	3
13	3	HM	13	4
13	3	LM	6	0
13	3	LM	7	1
13	3	LM	8	1
13	3	LM	9	1
13	3	LM	10	4
13	3	LM	11	3
13	3	LM	12	4
13	3	LM	13	5
14	3	HM	6	1
14	3	HM	7	5
14	3	HM	8	6
14	3	HM	9	6
14	3	HM	10	7
14	3	HM	11	6
14	3	HM	12	7
14	3	HM	13	7
14	3	LM	6	1
14	3	LM	7	2
14	3	LM	8	2
14	3	LM	9	2
14	3	LM	10	2
14	3	LM	11	2
14	3	LM	12	2
14	3	LM	13	3
15	1	HM	6	1
15	1	HM	7	1
15	1	HM	8	1
15	1	HM	9	1
15	1	HM	10	1
15	1	HM	11	1
15	1	HM	13	-2
15	1	LM	6	1
15	1	LM	7	1
15	1	LM	8	1
15	1	LM	9	2
15	1	LM	10	2
15	1	LM	11	4
15	1	LM	12	4
15	1	LM	13	4
16	2	HM	6	1
16	2	HM	7	-1
16	2	HM	8	1
16	2	HM	9	1
16	2	HM	10	1
16	2	HM	11	3
16	2	HM	12	3
16	2	HM	13	4
16	2	LM	6	-2
16	2	LM	7	-3
16	2	LM	8	-2
16	2	LM	9	0
16	2	LM	10	0
16	2	LM	11	2
16	2	LM	12	3
16	2	LM	13	4
17	1	HM	6	2
17	1	HM	7	2
17	1	HM	8	1
17	1	HM	9	1
17	1	HM	10	2
17	1	HM	11	1
17	1	HM	12	1
17	1	HM	13	3
17	1	LM	6	3
17	1	LM	7	2
17	1	LM	8	5
17	1	LM	9	0
17	1	LM	10	3
17	1	LM	11	4
17	1	LM	12	4
17	1	LM	13	5
18	4	HM	6	0
18	4	HM	7	1
18	4	HM	8	0
18	4	HM	9	0
18	4	HM	10	1
18	4	HM	11	1
18	4	HM	12	2
18	4	HM	13	2
18	4	LM	6	1
18	4	LM	7	1
18	4	LM	8	1
18	4	LM	9	1
18	4	LM	10	1
18	4	LM	11	3
18	4	LM	12	1
18	4	LM	13	2
19	3	HM	6	2
19	3	HM	7	0
19	3	HM	8	2
19	3	HM	9	4
19	3	HM	10	4
19	3	HM	11	3
19	3	HM	12	2
19	3	HM	13	3
19	3	LM	6	3
19	3	LM	7	-1
19	3	LM	8	2
19	3	LM	9	-1
19	3	LM	10	4
19	3	LM	11	3
19	3	LM	12	-2
19	3	LM	13	1
20	2	HM	6	-3
20	2	HM	7	1
20	2	HM	8	1
20	2	HM	9	1
20	2	HM	10	0
20	2	HM	11	2
20	2	HM	12	1
20	2	HM	13	2
20	2	LM	6	-1
20	2	LM	7	-1
20	2	LM	8	0
20	2	LM	9	2
20	2	LM	10	4
20	2	LM	11	3
20	2	LM	12	6
20	2	LM	13	6
21	1	HM	6	-1
21	1	HM	7	0
21	1	HM	8	-2
21	1	HM	9	1
21	1	HM	10	0
21	1	HM	11	1
21	1	HM	12	1
21	1	HM	13	2
21	1	LM	6	0
21	1	LM	7	0
21	1	LM	8	0
21	1	LM	9	0
21	1	LM	10	1
21	1	LM	11	3
21	1	LM	12	3
21	1	LM	13	4
22	2	HM	6	0
22	2	HM	7	0
22	2	HM	8	1
22	2	HM	9	2
22	2	HM	10	1
22	2	HM	11	4
22	2	HM	12	3
22	2	HM	13	5
22	2	LM	6	2
22	2	LM	7	5
22	2	LM	8	3
22	2	LM	9	5
22	2	LM	10	5
22	2	LM	11	3
22	2	LM	12	4
22	2	LM	13	4
23	4	HM	6	0
23	4	HM	7	0
23	4	HM	8	1
23	4	HM	9	1
23	4	HM	10	2
23	4	HM	11	1
23	4	HM	12	2
23	4	HM	13	2
23	4	LM	6	1
23	4	LM	7	1
23	4	LM	8	2
23	4	LM	9	2
23	4	LM	10	2
23	4	LM	11	3
23	4	LM	12	4
23	4	LM	13	4
24	2	HM	6	-2
24	2	HM	7	3
24	2	HM	8	-1
24	2	HM	9	1
24	2	HM	10	1
24	2	HM	11	0
24	2	HM	12	-2
24	2	HM	13	3
24	2	LM	6	2
24	2	LM	7	4
24	2	LM	8	3
24	2	LM	9	4
24	2	LM	10	4
24	2	LM	11	5
24	2	LM	12	5
24	2	LM	13	5
25	3	HM	6	0
25	3	HM	7	0
25	3	HM	8	1
25	3	HM	9	1
25	3	HM	10	1
25	3	HM	11	2
25	3	HM	12	3
25	3	HM	13	5
25	3	LM	6	1
25	3	LM	7	1
25	3	LM	8	1
25	3	LM	9	2
25	3	LM	10	2
25	3	LM	11	3
25	3	LM	12	3
25	3	LM	13	3
26	1	HM	6	-1
26	1	HM	7	0
26	1	HM	8	-1
26	1	HM	9	0
26	1	HM	10	0
26	1	HM	11	0
26	1	HM	12	0
26	1	HM	13	1
26	1	LM	6	0
26	1	LM	7	0
26	1	LM	8	0
26	1	LM	9	3
26	1	LM	10	4
26	1	LM	11	4
26	1	LM	12	5
26	1	LM	13	5
27	3	HM	6	-1
27	3	HM	7	3
27	3	HM	8	2
27	3	HM	9	3
27	3	HM	10	3
27	3	HM	11	3
27	3	HM	12	3
27	3	HM	13	3
27	3	LM	6	1
27	3	LM	7	1
27	3	LM	8	0
27	3	LM	9	2
27	3	LM	10	2
27	3	LM	11	2
27	3	LM	12	4
27	3	LM	13	6
28	1	HM	6	1
28	1	HM	7	1
28	1	HM	8	1
28	1	HM	9	0
28	1	HM	10	0
28	1	HM	11	1
28	1	HM	12	2
28	1	HM	13	1
28	1	LM	6	2
28	1	LM	7	3
28	1	LM	8	1
28	1	LM	9	0
28	1	LM	10	1
28	1	LM	11	1
28	1	LM	12	1
28	1	LM	13	2
29	2	HM	6	0
29	2	HM	7	0
29	2	HM	8	-2
29	2	HM	9	-2
29	2	HM	10	-2
29	2	HM	11	-3
29	2	HM	12	-4
29	2	HM	13	-2
29	2	LM	6	3
29	2	LM	7	3
29	2	LM	8	1
29	2	LM	9	1
29	2	LM	10	3
29	2	LM	11	3
29	2	LM	12	1
29	2	LM	13	5
30	4	HM	6	0
30	4	HM	7	0
30	4	HM	8	0
30	4	HM	9	1
30	4	HM	10	2
30	4	HM	11	2
30	4	HM	12	2
30	4	HM	13	2
30	4	LM	6	0
30	4	LM	7	2
30	4	LM	8	1
30	4	LM	9	1
30	4	LM	10	1
30	4	LM	11	1
30	4	LM	12	2
30	4	LM	13	3
31	2	HM	6	1
31	2	HM	7	2
31	2	HM	8	3
31	2	HM	9	5
31	2	HM	10	4
31	2	HM	11	5
31	2	HM	12	5
31	2	HM	13	6
31	2	LM	6	-1
31	2	LM	7	-2
31	2	LM	8	0
31	2	LM	9	0
31	2	LM	10	0
31	2	LM	11	2
31	2	LM	12	2
31	2	LM	13	1
32	1	HM	6	0
32	1	HM	7	1
32	1	HM	8	1
32	1	HM	9	2
32	1	HM	10	2
32	1	HM	11	2
32	1	HM	12	2
32	1	HM	13	3
32	1	LM	6	0
32	1	LM	7	0
32	1	LM	8	0
32	1	LM	9	0
32	1	LM	10	1
32	1	LM	11	1
32	1	LM	12	1
32	1	LM	13	1
33	3	HM	6	1
33	3	HM	7	1
33	3	HM	8	1
33	3	HM	9	2
33	3	HM	10	2
33	3	HM	11	2
33	3	HM	12	3
33	3	HM	13	4
33	3	LM	6	1
33	3	LM	7	1
33	3	LM	8	1
33	3	LM	9	0
33	3	LM	10	2
33	3	LM	11	2
33	3	LM	12	2
33	3	LM	13	2
34	4	HM	6	0
34	4	HM	7	0
34	4	HM	8	0
34	4	HM	9	0
34	4	HM	10	0
34	4	HM	11	0
34	4	HM	12	0
34	4	HM	13	3
34	4	LM	6	0
34	4	LM	7	1
34	4	LM	8	4
34	4	LM	9	4
34	4	LM	10	4
34	4	LM	11	4
34	4	LM	12	4
34	4	LM	13	4
35	1	HM	6	-1
35	1	HM	7	-2
35	1	HM	8	-2
35	1	HM	9	-4
35	1	HM	10	-2
35	1	HM	11	-2
35	1	HM	12	-3
35	1	HM	13	-4
35	1	LM	6	-1
35	1	LM	7	2
35	1	LM	8	-1
35	1	LM	9	2
35	1	LM	10	2
35	1	LM	11	1
35	1	LM	12	2
35	1	LM	13	3
36	3	HM	6	2
36	3	HM	7	2
36	3	HM	8	2
36	3	HM	9	3
36	3	HM	10	3
36	3	HM	11	4
36	3	HM	12	4
36	3	HM	13	4
36	3	LM	6	2
36	3	LM	7	3
36	3	LM	8	4
36	3	LM	9	4
36	3	LM	10	4
36	3	LM	11	4
36	3	LM	12	4
36	3	LM	13	5
37	3	HM	6	-1
37	3	HM	7	0
37	3	HM	8	0
37	3	HM	9	0
37	3	HM	10	0
37	3	HM	11	0
37	3	HM	12	0
37	3	HM	13	1
37	3	LM	6	-1
37	3	LM	7	0
37	3	LM	8	0
37	3	LM	9	3
37	3	LM	10	4
37	3	LM	11	4
37	3	LM	12	4
37	3	LM	13	4
38	1	HM	6	1
38	1	HM	7	2
38	1	HM	8	2
38	1	HM	9	2
38	1	HM	10	5
38	1	HM	11	5
38	1	HM	12	6
38	1	HM	13	6
38	1	LM	6	0
38	1	LM	7	1
38	1	LM	8	0
38	1	LM	9	1
38	1	LM	10	2
38	1	LM	11	3
38	1	LM	12	3
38	1	LM	13	4
39	4	HM	6	-5
39	4	HM	7	0
39	4	HM	8	0
39	4	HM	9	0
39	4	HM	10	0
39	4	HM	11	-1
39	4	HM	12	1
39	4	HM	13	1
39	4	LM	6	0
39	4	LM	7	0
39	4	LM	8	0
39	4	LM	9	2
39	4	LM	10	4
39	4	LM	11	5
39	4	LM	12	6
39	4	LM	13	6
40	4	HM	6	1
40	4	HM	7	2
40	4	HM	8	3
40	4	HM	9	3
40	4	HM	10	3
40	4	HM	11	3
40	4	HM	12	2
40	4	HM	13	2
40	4	LM	6	2
40	4	LM	7	4
40	4	LM	8	4
40	4	LM	9	4
40	4	LM	10	4
40	4	LM	11	4
40	4	LM	12	5
40	4	LM	13	6
41	1	HM	6	1
41	1	HM	7	1
41	1	HM	8	1
41	1	HM	9	1
41	1	HM	10	2
41	1	HM	11	3
41	1	HM	12	3
41	1	HM	13	3
41	1	LM	6	1
41	1	LM	7	0
41	1	LM	8	1
41	1	LM	9	1
41	1	LM	10	3
41	1	LM	11	4
41	1	LM	12	3
41	1	LM	13	3
42	4	HM	6	3
42	4	HM	7	2
42	4	HM	8	1
42	4	HM	9	1
42	4	HM	10	4
42	4	HM	11	3
42	4	HM	12	4
42	4	HM	13	4
42	4	LM	6	0
42	4	LM	7	3
42	4	LM	8	2
42	4	LM	9	4
42	4	LM	10	4
42	4	LM	11	4
42	4	LM	12	4
42	4	LM	13	4
43	2	HM	6	1
43	2	HM	7	1
43	2	HM	8	0
43	2	HM	9	2
43	2	HM	10	2
43	2	HM	11	2
43	2	HM	12	3
43	2	HM	13	3
43	2	LM	6	0
43	2	LM	7	-1
43	2	LM	8	0
43	2	LM	9	0
43	2	LM	10	2
43	2	LM	11	0
43	2	LM	12	1
43	2	LM	13	2
44	4	HM	6	0
44	4	HM	7	3
44	4	HM	8	4
44	4	HM	9	4
44	4	HM	10	4
44	4	HM	11	4
44	4	HM	12	4
44	4	HM	13	4
44	4	LM	6	-1
44	4	LM	7	1
44	4	LM	8	3
44	4	LM	9	3
44	4	LM	10	3
44	4	LM	11	3
44	4	LM	12	2
44	4	LM	13	3
45	1	HM	6	-1
45	1	HM	7	-1
45	1	HM	8	-1
45	1	HM	9	-1
45	1	HM	10	-1
45	1	HM	11	1
45	1	HM	12	1
45	1	HM	13	3
45	1	LM	6	1
45	1	LM	7	0
45	1	LM	8	1
45	1	LM	9	2
45	1	LM	10	2
45	1	LM	11	2
45	1	LM	12	2
45	1	LM	13	2
46	1	HM	6	1
46	1	HM	7	4
46	1	HM	8	3
46	1	HM	9	4
46	1	HM	10	0
46	1	HM	11	0
46	1	HM	12	3
46	1	HM	13	2
46	1	LM	6	1
46	1	LM	7	1
46	1	LM	8	0
46	1	LM	9	1
46	1	LM	10	3
46	1	LM	11	5
46	1	LM	12	6
46	1	LM	13	6
47	4	HM	6	-1
47	4	HM	7	0
47	4	HM	8	0
47	4	HM	9	0
47	4	HM	10	2
47	4	HM	11	2
47	4	HM	12	3
47	4	HM	13	3
47	4	LM	6	3
47	4	LM	7	4
47	4	LM	8	4
47	4	LM	9	4
47	4	LM	10	4
47	4	LM	11	4
47	4	LM	12	4
47	4	LM	13	4
48	3	HM	6	0
48	3	HM	7	0
48	3	HM	8	1
48	3	HM	9	1
48	3	HM	10	2
48	3	HM	11	3
48	3	HM	12	3
48	3	HM	13	3
48	3	LM	6	0
48	3	LM	7	0
48	3	LM	8	1
48	3	LM	9	1
48	3	LM	10	2
48	3	LM	11	2
48	3	LM	12	2
48	3	LM	13	2
49	3	HM	6	0
49	3	HM	7	2
49	3	HM	8	3
49	3	HM	9	1
49	3	HM	10	4
49	3	HM	11	5
49	3	HM	12	5
49	3	HM	13	6
49	3	LM	6	0
49	3	LM	7	3
49	3	LM	8	2
49	3	LM	9	4
49	3	LM	10	4
49	3	LM	11	4
49	3	LM	12	5
49	3	LM	13	6
50	2	HM	6	-1
50	2	HM	7	1
50	2	HM	8	0
50	2	HM	9	0
50	2	HM	10	0
50	2	HM	11	2
50	2	HM	12	4
50	2	HM	13	4
50	2	LM	6	0
50	2	LM	7	2
50	2	LM	8	-1
50	2	LM	9	3
50	2	LM	10	2
50	2	LM	11	4
50	2	LM	12	4
50	2	LM	13	4
51	1	HM	6	1
51	1	HM	7	1
51	1	HM	8	0
51	1	HM	9	0
51	1	HM	10	1
51	1	HM	11	1
51	1	HM	12	1
51	1	HM	13	2
51	1	LM	6	2
51	1	LM	7	2
51	1	LM	8	2
51	1	LM	9	2
51	1	LM	10	3
51	1	LM	11	3
51	1	LM	12	4
51	1	LM	13	4
52	1	HM	6	0
52	1	HM	7	1
52	1	HM	8	2
52	1	HM	9	2
52	1	HM	10	2
52	1	HM	11	2
52	1	HM	12	2
52	1	HM	13	3
52	1	LM	6	0
52	1	LM	7	2
52	1	LM	8	2
52	1	LM	9	3
52	1	LM	10	4
52	1	LM	11	4
52	1	LM	12	4
52	1	LM	13	5
53	1	HM	6	2
53	1	HM	7	1
53	1	HM	8	4
53	1	HM	9	2
53	1	HM	10	1
53	1	HM	11	6
53	1	HM	12	6
53	1	HM	13	7
53	1	LM	6	0
53	1	LM	7	0
53	1	LM	8	0
53	1	LM	9	0
53	1	LM	10	1
53	1	LM	11	0
53	1	LM	12	4
53	1	LM	13	4
54	3	HM	6	-1
54	3	HM	7	0
54	3	HM	8	0
54	3	HM	9	1
54	3	HM	10	0
54	3	HM	11	0
54	3	HM	12	2
54	3	HM	13	1
54	3	LM	6	1
54	3	LM	7	2
54	3	LM	8	3
54	3	LM	9	3
54	3	LM	10	4
54	3	LM	11	2
54	3	LM	12	4
54	3	LM	13	4
55	1	HM	6	-1
55	1	HM	7	0
55	1	HM	8	0
55	1	HM	9	0
55	1	HM	10	0
55	1	HM	11	0
55	1	HM	12	1
55	1	HM	13	3
55	1	LM	6	-1
55	1	LM	7	0
55	1	LM	8	1
55	1	LM	9	1
55	1	LM	10	1
55	1	LM	11	1
55	1	LM	12	1
55	1	LM	13	1
56	2	HM	6	0
56	2	HM	7	0
56	2	HM	8	1
56	2	HM	9	1
56	2	HM	10	1
56	2	HM	11	1
56	2	HM	12	2
56	2	HM	13	1
56	2	LM	6	0
56	2	LM	7	1
56	2	LM	8	1
56	2	LM	9	0
56	2	LM	10	4
56	2	LM	11	4
56	2	LM	12	4
56	2	LM	13	5
57	4	HM	6	-1
57	4	HM	7	-2
57	4	HM	8	-3
57	4	HM	9	-1
57	4	HM	10	1
57	4	HM	11	1
57	4	HM	12	1
57	4	HM	13	1
57	4	LM	6	0
57	4	LM	7	1
57	4	LM	8	1
57	4	LM	9	1
57	4	LM	10	1
57	4	LM	11	1
57	4	LM	12	1
57	4	LM	13	1
58	1	HM	6	-2
58	1	HM	7	0
58	1	HM	8	0
58	1	HM	9	1
58	1	HM	10	1
58	1	HM	11	1
58	1	HM	12	2
58	1	HM	13	3
58	1	LM	6	-2
58	1	LM	7	-1
58	1	LM	8	0
58	1	LM	9	0
58	1	LM	10	0
58	1	LM	11	0
58	1	LM	12	1
58	1	LM	13	2
59	2	HM	6	0
59	2	HM	7	0
59	2	HM	8	1
59	2	HM	9	0
59	2	HM	10	1
59	2	HM	11	1
59	2	HM	12	2
59	2	HM	13	3
59	2	LM	6	1
59	2	LM	7	2
59	2	LM	8	3
59	2	LM	9	3
59	2	LM	10	3
59	2	LM	11	4
59	2	LM	12	4
59	2	LM	13	4
60	2	HM	6	0
60	2	HM	7	3
60	2	HM	8	0
60	2	HM	9	2
60	2	HM	10	3
60	2	HM	11	3
60	2	HM	12	3
60	2	HM	13	3
60	2	LM	6	0
60	2	LM	7	0
60	2	LM	8	1
60	2	LM	9	2
60	2	LM	10	2
60	2	LM	11	2
60	2	LM	12	2
60	2	LM	13	4
61	4	HM	6	0
61	4	HM	7	2
61	4	HM	8	0
61	4	HM	9	2
61	4	HM	10	2
61	4	HM	11	3
61	4	HM	12	3
61	4	HM	13	3
61	4	LM	6	1
61	4	LM	7	1
61	4	LM	8	3
61	4	LM	9	4
61	4	LM	10	5
61	4	LM	11	4
61	4	LM	12	5
61	4	LM	13	6
62	4	HM	6	0
62	4	HM	7	3
62	4	HM	8	5
62	4	HM	9	5
62	4	HM	10	5
62	4	HM	11	5
62	4	HM	12	6
62	4	HM	13	6
62	4	LM	6	1
62	4	LM	7	3
62	4	LM	8	3
62	4	LM	9	3
62	4	LM	10	4
62	4	LM	11	2
62	4	LM	12	5
62	4	LM	13	5
63	2	HM	6	-1
63	2	HM	7	-1
63	2	HM	8	0
63	2	HM	9	-1
63	2	HM	10	0
63	2	HM	11	0
63	2	HM	12	0
63	2	HM	13	1
63	2	LM	6	0
63	2	LM	7	0
63	2	LM	8	1
63	2	LM	9	0
63	2	LM	10	1
63	2	LM	11	0
63	2	LM	12	0
63	2	LM	13	1
64	4	HM	6	-1
64	4	HM	7	0
64	4	HM	8	0
64	4	HM	9	-1
64	4	HM	10	0
64	4	HM	11	1
64	4	HM	12	2
64	4	HM	13	3
64	4	LM	6	2
64	4	LM	7	0
64	4	LM	8	-1
64	4	LM	9	0
64	4	LM	10	4
64	4	LM	11	3
64	4	LM	12	3
64	4	LM	13	4
65	3	HM	6	-1
65	3	HM	7	0
65	3	HM	8	3
65	3	HM	9	2
65	3	HM	10	3
65	3	HM	11	3
65	3	HM	12	3
65	3	HM	13	4
65	3	LM	6	4
65	3	LM	7	2
65	3	LM	8	6
65	3	LM	9	6
65	3	LM	10	5
65	3	LM	11	6
65	3	LM	12	6
65	3	LM	13	6
66	2	HM	6	-1
66	2	HM	7	-1
66	2	HM	8	-1
66	2	HM	9	1
66	2	HM	10	1
66	2	HM	11	1
66	2	HM	12	1
66	2	HM	13	1
66	2	LM	6	0
66	2	LM	7	1
66	2	LM	8	1
66	2	LM	9	1
66	2	LM	10	1
66	2	LM	11	1
66	2	LM	12	2
66	2	LM	13	2
67	4	HM	6	0
67	4	HM	7	1
67	4	HM	8	3
67	4	HM	9	3
67	4	HM	10	4
67	4	HM	11	4
67	4	HM	12	5
67	4	HM	13	4
67	4	LM	6	1
67	4	LM	7	4
67	4	LM	8	2
67	4	LM	9	1
67	4	LM	10	4
67	4	LM	11	4
67	4	LM	12	5
67	4	LM	13	5
68	3	HM	6	4
68	3	HM	7	3
68	3	HM	8	4
68	3	HM	9	4
68	3	HM	10	4
68	3	HM	11	3
68	3	HM	12	4
68	3	HM	13	5
68	3	LM	6	3
68	3	LM	7	1
68	3	LM	8	2
68	3	LM	9	2
68	3	LM	10	3
68	3	LM	11	3
68	3	LM	12	4
68	3	LM	13	4
69	4	HM	6	0
69	4	HM	7	0
69	4	HM	8	0
69	4	HM	9	0
69	4	HM	10	-1
69	4	HM	11	2
69	4	HM	12	2
69	4	HM	13	3
69	4	LM	6	1
69	4	LM	7	1
69	4	LM	8	1
69	4	LM	9	0
69	4	LM	10	1
69	4	LM	11	1
69	4	LM	12	1
69	4	LM	13	3
70	2	HM	6	1
70	2	HM	7	3
70	2	HM	8	2
70	2	HM	9	3
70	2	HM	10	4
70	2	HM	11	4
70	2	HM	12	4
70	2	HM	13	5
70	2	LM	6	2
70	2	LM	7	0
70	2	LM	8	2
70	2	LM	9	4
70	2	LM	10	4
70	2	LM	11	5
70	2	LM	12	5
70	2	LM	13	6
71	2	HM	6	0
71	2	HM	7	1
71	2	HM	8	2
71	2	HM	9	3
71	2	HM	10	3
71	2	HM	11	3
71	2	HM	12	3
71	2	HM	13	3
71	2	LM	6	1
71	2	LM	7	2
71	2	LM	8	2
71	2	LM	9	1
71	2	LM	10	1
71	2	LM	11	1
71	2	LM	12	1
71	2	LM	13	2
72	2	HM	6	1
72	2	HM	7	0
72	2	HM	8	1
72	2	HM	9	2
72	2	HM	10	2
72	2	HM	11	3
72	2	HM	12	2
72	2	HM	13	3
72	2	LM	6	-2
72	2	LM	7	-1
72	2	LM	8	0
72	2	LM	9	1
72	2	LM	10	2
72	2	LM	11	2
72	2	LM	12	2
72	2	LM	13	2

## Sheet: Fig. 5 a Sleep latency
Fig. 5 a	(see Fig. 2 for the full dataset, which we used after log-transformation for the calculation of means and 95-% CIs)
mEDI	Illuminance	Condition	N	Mean	Upper Limit 95-% CI	Lower Limit 95-% CI
3.7	8.61	LM	17	9.0293	11.0665	7.36715
8.82	19.45	LM	18	10.027	12.1023	8.30756
15.17	7.18	HM	18	10.7065	13.6719	8.38428
20.7	41.96	LM	18	10.6938	12.8335	8.91082
32.81	15.94	HM	18	11.5121	15.4253	8.59166
48.39	88.63	LM	18	10.2609	13.388	7.86413
70.33	34.36	HM	18	12.82	16.0649	10.2305
146	73.66	HM	18	13.1372	15.9861	10.796

## Sheet: Fig. 5 b Melatonin AUC
Fig. 5 b	(see Fig. 3b for the full dataset, which we used for the calculation of means and se)
mEDI	Illuminance	Condition	N	Mean	se
3.7	8.61	LM	15	27.2696	2.39986
8.82	19.45	LM	14	22.686	7.60751
15.17	7.18	HM	15	22.919	1.89468
20.7	41.96	LM	18	21.6929	3.13419
32.81	15.94	HM	14	16.4965	4.58177
48.39	88.63	LM	18	17.7566	3.03448
70.33	34.36	HM	18	17.8051	2.95861
146	73.66	HM	18	13.5502	2.88048

[truncated: 2 more sheets: Fig. 5 c Melatonin Onset, Fig. 5 d KSS]
